# Supplementary material for: De novo transcriptome characterization of Iris atropurpurea (the Royal Iris) and phylogenetic analysis of MADS-box and R2R3-MYB gene families
Source: Sci Rep. 2021 Aug 10;11:16246. doi: 10.1038/s41598-021-95085-5 (PMC8355218; doi:10.1038/s41598-021-95085-5)
Supplement: Supplementary file 1 — Supplementary Information 1. [file 41598_2021_95085_MOESM1_ESM.xlsx]

## Sheet: Summary of annotations
De novo Transcriptome Characterization of Iris atropurpurea (the Royal Iris) and Phylogenetic Analysis of MADS-box and R2R3-MYB Gene Families
Genes & Genetics
Yamit Bar Lev	abargily@tauex.tau.ac.il	The Botanical Garden, School of Plant Sciences and Food Security, G.S. Wise Faculty of Life Science, Tel Aviv University, Israel
Supplementary Info File	Summary of transcripts annotations
Contig_ID	Uniprot_ID	Gene	Title	GO	COG	COG Functional classification	PFAM domains	TF family
c12_g1	sp|Q5N7W3|RPN2_ORYSJ	RPN2	Dolichyl-diphosphooligosaccharide--protein glycosyltransferase subunit 2				Ribophorin_II
c25_g1	sp|Q94ID2|IPT5_ARATH	IPT5	Adenylate isopentenyltransferase 5, chloroplastic	GO:0003674,GO:0003824,GO:0005575,GO:0005622,GO:0005623,GO:0005634,GO:0005737,GO:0005739,GO:0006139,GO:0006396,GO:0006399,GO:0006400,GO:0006725,GO:0006807,GO:0008033,GO:0008150,GO:0008152,GO:0009058,GO:0009308,GO:0009451,GO:0009536,GO:0009690,GO:0009691,GO:0009824,GO:0009987,GO:0010467,GO:0010817,GO:0016070,GO:0016740,GO:0016765,GO:0034470,GO:0034641,GO:0034660,GO:0034754,GO:0042445,GO:0042446,GO:…	J	Translation, ribosomal structure and biogenesis
c31_g1	sp|Q96266|GSTF8_ARATH	GSTF8	Glutathione S-transferase F8, chloroplastic		O	Post-translational modification, protein turnover, and chaperones	GST_C,GST_N_3
c87_g2	sp|Q9LFR7|CXE17_ARATH	CXE17	Probable carboxylesterase 17	GO:0003674,GO:0003824,GO:0008150,GO:0008152,GO:0009056,GO:0016787	V	Defense mechanisms	Abhydrolase_3
c93_g1	sp|C0LGQ5|GSO1_ARATH	GSO1	LRR receptor-like serine/threonine-protein kinase GSO1		T	Signal transduction mechanisms	LRR_8,Pkinase
c113_g1	sp|P10978|POLX_TOBAC	POLX	Retrovirus-related Pol polyprotein from transposon TNT 1-94		H	Coenzyme transport and metabolism
c114_g1	sp|Q9LPF6|PUP11_ARATH	PUP11	Probable purine permease 11		S	Function unknown
c120_g1	sp|Q1PFG9|DTX7_ARATH	DTX7	Protein DETOXIFICATION 7
c127_g1	sp|Q7Y0V7|ROC6_ORYSJ	ROC6	Homeobox-leucine zipper protein ROC6				Homeodomain
c129_g1	ז	CRY1	Cryptochrome-1	GO:0000166,GO:0000302,GO:0000304,GO:0001101,GO:0001558,GO:0002682,GO:0002684,GO:0002831,GO:0002833,GO:0003674,GO:0003824,GO:0004672,GO:0005488,GO:0005515,GO:0005524,GO:0005575,GO:0005622,GO:0005623,GO:0005634,GO:0005654,GO:0005737,GO:0006139,GO:0006464,GO:0006468,GO:0006725,GO:0006732,GO:0006753,GO:0006793,GO:0006796,GO:0006807,GO:0006810,GO:0006873,GO:0006874,GO:0006875,GO:0006950,GO:0006979,GO:…	LT
c133_g1					E	Amino acid transport and metabolism
c142_g1	sp|Q6S5G3|TOC90_ARATH	TOC90	Translocase of chloroplast 90, chloroplastic	GO:0006605,GO:0006810,GO:0006886,GO:0008104,GO:0008150,GO:0015031,GO:0015833,GO:0033036,GO:0033365,GO:0034613,GO:0042886,GO:0045036,GO:0045184,GO:0046907,GO:0051179,GO:0051234,GO:0051641,GO:0051649,GO:0070727,GO:0071702,GO:0071705,GO:0072594,GO:0072596,GO:0072598	S	Function unknown	AIG1,TOC159_MAD
c147_g1	sp|Q9LP24|Y1571_ARATH	Y1571	Probable leucine-rich repeat receptor-like protein kinase At1g35710		T	Signal transduction mechanisms	LRR_4
c153_g1	sp|Q9FMP5|CDPKH_ARATH	CDPKH	Calcium-dependent protein kinase 17	GO:0001101,GO:0001558,GO:0003674,GO:0003824,GO:0004672,GO:0004674,GO:0004683,GO:0005488,GO:0005515,GO:0005516,GO:0005575,GO:0005622,GO:0005623,GO:0005634,GO:0005737,GO:0005886,GO:0006464,GO:0006468,GO:0006793,GO:0006796,GO:0006807,GO:0007154,GO:0007165,GO:0008150,GO:0008152,GO:0009719,GO:0009725,GO:0009737,GO:0009738,GO:0009755,GO:0009931,GO:0009987,GO:0010033,GO:0010769,GO:0010857,GO:0016020,GO:…	T	Signal transduction mechanisms	EF-hand_1,Pkinase
c176_g1	sp|Q6S4P4|RF2B_ORYSJ	RF2B	Transcription factor RF2b
c181_g1	sp|P14381|YTX2_XENLA	YTX2	Transposon TX1 uncharacterized 149 kDa protein		S	Function unknown
c182_g1	sp|P0CG71|UBIQ1_CAEEL	UBIQ1	Polyubiquitin-A		J	Translation, ribosomal structure and biogenesis
c208_g1	sp|Q5VW38|GP107_HUMAN	GP107	Protein GPR107		T	Signal transduction mechanisms	Lung_7-TM_R
c218_g1	sp|P30260|CDC27_HUMAN	CDC27	Cell division cycle protein 27 homolog
c228_g1	sp|Q7N3Y5|ZNTB_PHOLL	ZNTB	Zinc transport protein ZntB		P	Inorganic ion transport and metabolism
c255_g1	sp|Q37145|ACA1_ARATH	ACA1	Calcium-transporting ATPase 1, chloroplastic
c263_g1	sp|O64644|SAP18_ARATH	SAP18	Histone deacetylase complex subunit SAP18	GO:0001101,GO:0005575,GO:0005622,GO:0005623,GO:0005634,GO:0005730,GO:0006950,GO:0006970,GO:0008150,GO:0009628,GO:0009651,GO:0009719,GO:0009725,GO:0009737,GO:0010033,GO:0031974,GO:0031981,GO:0033993,GO:0042221,GO:0043226,GO:0043227,GO:0043228,GO:0043229,GO:0043231,GO:0043232,GO:0043233,GO:0044422,GO:0044424,GO:0044428,GO:0044446,GO:0044464,GO:0050896,GO:0070013,GO:0097305,GO:1901700	K	Transcription	SAP18
c265_g1	sp|Q9AT54|SCGT_TOBAC	SCGT	Scopoletin glucosyltransferase	GO:0003674,GO:0003824,GO:0005575,GO:0005622,GO:0005623,GO:0005737,GO:0005829,GO:0008150,GO:0008152,GO:0008194,GO:0009058,GO:0009605,GO:0009607,GO:0009812,GO:0009813,GO:0016740,GO:0016757,GO:0016758,GO:0035251,GO:0042440,GO:0043207,GO:0043226,GO:0043227,GO:0043229,GO:0043231,GO:0044424,GO:0044444,GO:0044464,GO:0046148,GO:0046527,GO:0047893,GO:0050896,GO:0051552,GO:0051553,GO:0051554,GO:0051555,GO:…	G	Carbohydrate transport and metabolism
c266_g1	sp|Q43007|PLDA1_ORYSJ	PLDA1	Phospholipase D alpha 1	GO:0001101,GO:0003674,GO:0003824,GO:0004620,GO:0004630,GO:0005096,GO:0005488,GO:0005543,GO:0005546,GO:0005575,GO:0005622,GO:0005623,GO:0005634,GO:0005737,GO:0005739,GO:0005773,GO:0005783,GO:0005829,GO:0005886,GO:0005911,GO:0006082,GO:0006629,GO:0006631,GO:0007154,GO:0007165,GO:0007275,GO:0008047,GO:0008081,GO:0008150,GO:0008152,GO:0008289,GO:0009506,GO:0009507,GO:0009526,GO:0009536,GO:0009653,GO:…	I	Lipid transport and metabolism
c315_g1	sp|B9F3B6|SSDH_ORYSJ	SSDH	Succinate-semialdehyde dehydrogenase, mitochondrial	GO:0000166,GO:0001505,GO:0003674,GO:0003824,GO:0004777,GO:0005488,GO:0005507,GO:0005575,GO:0005622,GO:0005623,GO:0005737,GO:0005739,GO:0005759,GO:0006082,GO:0006105,GO:0006520,GO:0006536,GO:0006538,GO:0006540,GO:0006807,GO:0006950,GO:0008150,GO:0008152,GO:0009056,GO:0009063,GO:0009064,GO:0009065,GO:0009266,GO:0009314,GO:0009408,GO:0009416,GO:0009448,GO:0009450,GO:0009507,GO:0009532,GO:0009536,GO:…	C	Energy production and conversion	Aldedh
c325_g1	sp|Q9LTV8|PP224_ARATH	PP224	Pentatricopeptide repeat-containing protein At3g12770		S	Function unknown
c333_g2				GO:0001932,GO:0001934,GO:0003674,GO:0003824,GO:0004672,GO:0004674,GO:0005575,GO:0005622,GO:0005623,GO:0005737,GO:0006464,GO:0006468,GO:0006793,GO:0006796,GO:0006807,GO:0006950,GO:0007154,GO:0007165,GO:0007346,GO:0008150,GO:0008152,GO:0009893,GO:0009987,GO:0010562,GO:0010604,GO:0016301,GO:0016310,GO:0016740,GO:0016772,GO:0016773,GO:0019220,GO:0019222,GO:0019538,GO:0023014,GO:0023052,GO:0031098,GO:…	T	Signal transduction mechanisms
c346_g1	sp|Q9SKE2|JAR1_ARATH	JAR1	Jasmonic acid-amido synthetase JAR1
c355_g1				GO:0005575,GO:0005576,GO:0005615,GO:0044421	I	Lipid transport and metabolism
c371_g1	sp|O00370|LORF2_HUMAN	LORF2	LINE-1 retrotransposable element ORF2 protein
c392_g1	sp|Q9XGJ4|GGM13_GNEGN	GGM13	MADS-box protein GGM13	GO:0000003,GO:0000271,GO:0001558,GO:0003006,GO:0003674,GO:0003700,GO:0005575,GO:0005622,GO:0005623,GO:0005634,GO:0005975,GO:0005976,GO:0005982,GO:0006073,GO:0006355,GO:0007275,GO:0008150,GO:0008152,GO:0008360,GO:0009058,GO:0009059,GO:0009250,GO:0009653,GO:0009791,GO:0009888,GO:0009889,GO:0009908,GO:0009987,GO:0010154,GO:0010468,GO:0010556,GO:0010941,GO:0010942,GO:0016051,GO:0019219,GO:0019222,GO:…	K	Transcription		M-type_MADS
c404_g1	sp|Q5PNY6|PUB21_ARATH	PUB21	U-box domain-containing protein 21		H	Coenzyme transport and metabolism
c416_g1	sp|Q9LMG8|SNP30_ARATH	SNP30	Putative SNAP25 homologous protein SNAP30	GO:0000278,GO:0000281,GO:0000910,GO:0000911,GO:0001101,GO:0003674,GO:0005484,GO:0005488,GO:0005515,GO:0005575,GO:0005622,GO:0005623,GO:0005737,GO:0005886,GO:0006810,GO:0007049,GO:0008150,GO:0009504,GO:0009507,GO:0009536,GO:0009605,GO:0009607,GO:0009612,GO:0009628,GO:0009719,GO:0009725,GO:0009737,GO:0009987,GO:0010033,GO:0016020,GO:0016021,GO:0016043,GO:0016192,GO:0022402,GO:0031224,GO:0032506,GO:…	U	Intracellular trafficking, secretion, and vesicular transport
c429_g1	sp|Q9SX33|ALA9_ARATH	ALA9	Putative phospholipid-transporting ATPase 9	GO:0003674,GO:0003824,GO:0004012,GO:0005215,GO:0005319,GO:0005548,GO:0005575,GO:0005622,GO:0005623,GO:0005737,GO:0005794,GO:0005802,GO:0005886,GO:0006810,GO:0006811,GO:0006820,GO:0006869,GO:0006900,GO:0006996,GO:0008150,GO:0009987,GO:0010876,GO:0012505,GO:0015711,GO:0015748,GO:0015914,GO:0016020,GO:0016043,GO:0016050,GO:0016192,GO:0016462,GO:0016787,GO:0016817,GO:0016818,GO:0016887,GO:0017111,GO:…	P	Inorganic ion transport and metabolism
c471_g1	sp|P94077|LSD1_ARATH	LSD1	Protein LSD1
c509_g1	sp|Q9FWQ5|HAC12_ARATH	HAC12	Histone acetyltransferase HAC12	GO:0000003,GO:0003006,GO:0003674,GO:0003824,GO:0004402,GO:0006325,GO:0006464,GO:0006473,GO:0006475,GO:0006807,GO:0006996,GO:0007275,GO:0008080,GO:0008150,GO:0008152,GO:0009791,GO:0009908,GO:0009987,GO:0016043,GO:0016407,GO:0016410,GO:0016569,GO:0016570,GO:0016573,GO:0016740,GO:0016746,GO:0016747,GO:0018193,GO:0018205,GO:0018393,GO:0018394,GO:0019538,GO:0022414,GO:0032501,GO:0032502,GO:0034212,GO:…	K	Transcription
c515_g1					O	Post-translational modification, protein turnover, and chaperones
c532_g1	sp|Q9FF78|PME46_ARATH	PME46	Probable pectinesterase/pectinesterase inhibitor 46
c546_g1	sp|P52409|E13B_WHEAT	E13B	Glucan endo-1,3-beta-glucosidase		S	Function unknown
c550_g1	sp|Q8L7G0|ARFA_ARATH	ARFA	Auxin response factor 1	GO:0003674,GO:0003700,GO:0005575,GO:0005622,GO:0005623,GO:0005634,GO:0005911,GO:0006355,GO:0008150,GO:0009506,GO:0009889,GO:0010468,GO:0010556,GO:0019219,GO:0019222,GO:0030054,GO:0031323,GO:0031326,GO:0043226,GO:0043227,GO:0043229,GO:0043231,GO:0044424,GO:0044464,GO:0050789,GO:0050794,GO:0051171,GO:0051252,GO:0055044,GO:0060255,GO:0065007,GO:0080090,GO:0140110,GO:1903506,GO:2000112,GO:2001141	K	Transcription
c571_g1	sp|P49094|ASNS_MAIZE	ASNS	Asparagine synthetase [glutamine-hydrolyzing]
c576_g2	sp|Q9SKX5|PAO2_ARATH	PAO2	Probable polyamine oxidase 2	GO:0003674,GO:0003824,GO:0005575,GO:0005622,GO:0005623,GO:0005737,GO:0005777,GO:0006576,GO:0006595,GO:0006598,GO:0006807,GO:0008150,GO:0008152,GO:0009056,GO:0009308,GO:0009310,GO:0009987,GO:0016491,GO:0016645,GO:0016647,GO:0034641,GO:0042402,GO:0042579,GO:0043226,GO:0043227,GO:0043229,GO:0043231,GO:0044106,GO:0044237,GO:0044424,GO:0044444,GO:0044464,GO:0046592,GO:0055114,GO:0071704,GO:1901564,GO:…	Q	Secondary metabolites biosynthesis, transport, and catabolism	Amino_oxidase
c583_g1	sp|Q9M9V7|PTR8_ARATH	PTR8	Protein NRT1/ PTR FAMILY 2.9		E	Amino acid transport and metabolism	PTR2
c602_g1	sp|Q8PHB6|Y3343_XANAC	Y3343	Macro domain-containing protein XAC3343		BK		Macro
c607_g1	sp|P24629|HSP71_SOLLC	HSP71	Heat shock cognate 70 kDa protein 1
c642_g1	sp|P10978|POLX_TOBAC	POLX	Retrovirus-related Pol polyprotein from transposon TNT 1-94		O	Post-translational modification, protein turnover, and chaperones
c674_g1	sp|P04146|COPIA_DROME	COPIA	Copia protein		G	Carbohydrate transport and metabolism
c706_g1	sp|O64495|SBT12_ARATH	SBT12	Subtilisin-like protease SBT1.2	GO:0003674,GO:0003824,GO:0004175,GO:0004252,GO:0005575,GO:0005623,GO:0005886,GO:0006508,GO:0006807,GO:0007275,GO:0008150,GO:0008152,GO:0008233,GO:0008236,GO:0009653,GO:0009791,GO:0009888,GO:0009897,GO:0009986,GO:0010016,GO:0010103,GO:0010374,GO:0016020,GO:0016787,GO:0017171,GO:0019538,GO:0032501,GO:0032502,GO:0042127,GO:0043170,GO:0044238,GO:0044425,GO:0044459,GO:0044464,GO:0048367,GO:0048731,GO:…	G	Carbohydrate transport and metabolism
c717_g1	sp|Q9C717|FLXL3_ARATH	FLXL3	Protein FLX-like 3
c751_g1	sp|Q5W274|PDR3_TOBAC	PDR3	Pleiotropic drug resistance protein 3
c755_g1	sp|P10978|POLX_TOBAC	POLX	Retrovirus-related Pol polyprotein from transposon TNT 1-94
c759_g1	sp|Q9M6E2|DBAT_TAXCU	DBAT	10-deacetylbaccatin III 10-O-acetyltransferase		S	Function unknown
c766_g1	sp|Q9FZ96|PUP1_ARATH	PUP1	Purine permease 1		S	Function unknown	PUNUT
c775_g1	sp|Q6YW46|EF1G2_ORYSJ	EF1G2	Elongation factor 1-gamma 2
c779_g1	sp|Q1PE04|FBL25_ARATH	FBL25	F-box/LRR-repeat protein 25
c784_g1	sp|Q07761|RL23A_TOBAC	RL23A	60S ribosomal protein L23a
c785_g1					S	Function unknown	DUF632
c837_g1	sp|P37841|UCRI_SOLTU	UCRI	Cytochrome b-c1 complex subunit Rieske, mitochondrial
c852_g1	sp|Q5Z9S8|AB42G_ORYSJ	AB42G	ABC transporter G family member 42
c854_g1	sp|Q04222|TRA1_COMTE	TRA1	Transposase for insertion sequence element IS1071 in transposon Tn5271
c859_g1					S	Function unknown
c871_g1					S	Function unknown
c902_g1	sp|P92523|M860_ARATH	M860	Uncharacterized mitochondrial protein AtMg00860
c904_g1	sp|Q9SSE9|JMJ25_ARATH	JMJ25	Lysine-specific demethylase JMJ25				JmjC
c912_g1	sp|Q9SSD2|PRP8A_ARATH	PRP8A	Pre-mRNA-processing-splicing factor 8A		A	RNA processing and modification
c917_g1					S	Function unknown
c925_g1					JKL
c930_g1	sp|Q5G5E0|PIRL5_ARATH	PIRL5	Plant intracellular Ras-group-related LRR protein 5	GO:0005575,GO:0005623,GO:0005886,GO:0007154,GO:0007165,GO:0008150,GO:0009314,GO:0009416,GO:0009628,GO:0009987,GO:0016020,GO:0023052,GO:0044464,GO:0050789,GO:0050794,GO:0050896,GO:0051716,GO:0065007,GO:0071944	S	Function unknown	LRR_8
c934_g1	sp|Q7LHG5|YI31B_YEAST	YI31B	Transposon Ty3-I Gag-Pol polyprotein		H	Coenzyme transport and metabolism
c936_g1					L	Replication, recombination and repair
c942_g1	sp|Q680I5|GAGT2_ARATH	GAGT2	Gamma-glutamyltranspeptidase 2	GO:0002237,GO:0003674,GO:0003824,GO:0005575,GO:0005576,GO:0005615,GO:0005618,GO:0005623,GO:0005886,GO:0005887,GO:0005911,GO:0006082,GO:0006508,GO:0006518,GO:0006520,GO:0006536,GO:0006575,GO:0006749,GO:0006751,GO:0006790,GO:0006807,GO:0006810,GO:0006811,GO:0006820,GO:0006857,GO:0006950,GO:0006979,GO:0007568,GO:0008150,GO:0008152,GO:0008233,GO:0008238,GO:0008242,GO:0009056,GO:0009064,GO:0009505,GO:…	E	Amino acid transport and metabolism
c990_g1					S	Function unknown
c1003_g1	sp|Q9FND7|PP410_ARATH	PP410	Putative pentatricopeptide repeat-containing protein At5g40405		S	Function unknown
c1061_g1	sp|F4HX15|LPAI_ARATH	LPAI	Phospholipase A I	GO:0001516,GO:0001676,GO:0003674,GO:0003824,GO:0004620,GO:0004623,GO:0005575,GO:0005622,GO:0005623,GO:0005737,GO:0005777,GO:0005778,GO:0006082,GO:0006629,GO:0006631,GO:0006633,GO:0006636,GO:0006644,GO:0006650,GO:0006690,GO:0006692,GO:0006693,GO:0006793,GO:0006796,GO:0006807,GO:0006810,GO:0006811,GO:0006820,GO:0006869,GO:0006950,GO:0006952,GO:0008150,GO:0008152,GO:0008219,GO:0008610,GO:0009056,GO:…	I	Lipid transport and metabolism
c1093_g1	sp|Q8VZD5|KSG5_ARATH	KSG5	Shaggy-related protein kinase epsilon
c1121_g1	sp|Q3ECK2|PPR92_ARATH	PPR92	Pentatricopeptide repeat-containing protein At1g62680, mitochondrial		S	Function unknown	PPR_2
c1122_g1	sp|A8WQ43|RL111_CAEBR	RL111	60S ribosomal protein L11-1	GO:0000027,GO:0003674,GO:0003676,GO:0003723,GO:0003735,GO:0005198,GO:0005488,GO:0005575,GO:0005622,GO:0005623,GO:0005737,GO:0005829,GO:0005840,GO:0006412,GO:0006518,GO:0006807,GO:0006996,GO:0008150,GO:0008152,GO:0009058,GO:0009059,GO:0009987,GO:0010467,GO:0015934,GO:0016043,GO:0019538,GO:0022607,GO:0022613,GO:0022618,GO:0022625,GO:0022626,GO:0032991,GO:0034622,GO:0034641,GO:0034645,GO:0042254,GO:…	J	Translation, ribosomal structure and biogenesis	Ribosomal_L5,Ribosomal_L5_C
c1179_g1	sp|Q9SD22|SDEH3_ARATH	SDEH3	Senescence/dehydration-associated protein At3g51250		S	Function unknown
c1198_g1	sp|Q9M9L0|APC11_ARATH	APC11	Anaphase-promoting complex subunit 11
c1205_g1	sp|Q55BK0|UFD1_DICDI	UFD1	Ubiquitin fusion degradation protein 1 homolog	GO:0001817,GO:0001818,GO:0002682,GO:0002683,GO:0002697,GO:0002698,GO:0002831,GO:0002832,GO:0003674,GO:0005102,GO:0005488,GO:0005515,GO:0005575,GO:0005622,GO:0005623,GO:0005737,GO:0005783,GO:0005789,GO:0006508,GO:0006511,GO:0006807,GO:0008150,GO:0008152,GO:0009056,GO:0009057,GO:0009966,GO:0009968,GO:0009987,GO:0010646,GO:0010648,GO:0012505,GO:0016020,GO:0019538,GO:0019899,GO:0019941,GO:0023051,GO:…	O	Post-translational modification, protein turnover, and chaperones	UFD1
c1210_g1	sp|O80624|MAKR4_ARATH	MAKR4	Probable membrane-associated kinase regulator 4
c1264_g1	sp|Q43125|CRY1_ARATH	CRY1	Cryptochrome-1				DNA_photolyase
c1271_g1	sp|P93732|PIP_ARATH	PIP	Proline iminopeptidase
c1279_g1	sp|Q9FWR4|DHAR1_ARATH	DHAR1	Glutathione S-transferase DHAR1, mitochondrial
c1289_g1	sp|P10978|POLX_TOBAC	POLX	Retrovirus-related Pol polyprotein from transposon TNT 1-94
c1295_g1	sp|Q5ZM74|RN141_CHICK	RN141	RING finger protein 141	GO:0003674,GO:0003824,GO:0004842,GO:0006464,GO:0006807,GO:0008150,GO:0008152,GO:0009987,GO:0016567,GO:0016740,GO:0019538,GO:0019787,GO:0032446,GO:0036211,GO:0043170,GO:0043412,GO:0044237,GO:0044238,GO:0044260,GO:0044267,GO:0051865,GO:0070647,GO:0071704,GO:0140096,GO:1901564	O	Post-translational modification, protein turnover, and chaperones	zf-C3HC4_3
c1329_g1	sp|Q8S528|AL2B7_ARATH	AL2B7	Aldehyde dehydrogenase family 2 member B7, mitochondrial
c1340_g1	sp|Q9LYT3|DTX41_ARATH	DTX41	Protein DETOXIFICATION 41	GO:0000003,GO:0000325,GO:0003006,GO:0003674,GO:0005215,GO:0005575,GO:0005622,GO:0005623,GO:0005737,GO:0005773,GO:0005774,GO:0006725,GO:0006810,GO:0006811,GO:0006812,GO:0006855,GO:0007275,GO:0008150,GO:0008152,GO:0008324,GO:0009058,GO:0009698,GO:0009699,GO:0009705,GO:0009791,GO:0009987,GO:0010023,GO:0010154,GO:0010162,GO:0010231,GO:0010431,GO:0015075,GO:0015077,GO:0015078,GO:0015238,GO:0015291,GO:…	V	Defense mechanisms	MatE
c1376_g1	sp|Q84WU2|UBP13_ARATH	UBP13	Ubiquitin carboxyl-terminal hydrolase 13
c1402_g1	sp|P51066|ACEA_SALTY	ACEA	Isocitrate lyase
c1421_g1	sp|Q9LYS2|AB10C_ARATH	AB10C	ABC transporter C family member 10
c1430_g1	sp|P48418|C75A1_PETHY	C75A1	Flavonoid 3',5'-hydroxylase 1
c1440_g1	sp|Q9FVS1|FBK23_ARATH	FBK23	F-box/kelch-repeat protein At1g57790		S	Function unknown	F-box
c1452_g1	sp|Q9ZU91|E133_ARATH	E133	Glucan endo-1,3-beta-glucosidase 3	GO:0001871,GO:0003674,GO:0003824,GO:0004553,GO:0005488,GO:0005575,GO:0005623,GO:0005886,GO:0016020,GO:0016787,GO:0016798,GO:0030246,GO:0030247,GO:0031224,GO:0031225,GO:0031226,GO:0044425,GO:0044459,GO:0044464,GO:0046658,GO:0071944	G	Carbohydrate transport and metabolism	Glyco_hydro_17
c1467_g1				GO:0003674,GO:0003676,GO:0003723,GO:0003824,GO:0004518,GO:0004519,GO:0005488,GO:0005575,GO:0005622,GO:0005623,GO:0006139,GO:0006725,GO:0006807,GO:0008150,GO:0008152,GO:0009451,GO:0009987,GO:0016070,GO:0016787,GO:0016788,GO:0034641,GO:0043170,GO:0043226,GO:0043227,GO:0043229,GO:0043231,GO:0043412,GO:0044237,GO:0044238,GO:0044424,GO:0044464,GO:0046483,GO:0071704,GO:0090304,GO:0090305,GO:0097159,GO:…	S	Function unknown
c1478_g1	sp|Q9M1G3|LRK16_ARATH	LRK16	Probable L-type lectin-domain containing receptor kinase I.6		T	Signal transduction mechanisms
c1486_g1	sp|Q4UJ75|A20A4_HUMAN	A20A4	Ankyrin repeat domain-containing protein 20A4	GO:0005575,GO:0005623,GO:0005886,GO:0016020,GO:0044464,GO:0071944	S	Function unknown
c1512_g1	sp|B8AQW7|PLP1_ORYSI	PLP1	Patatin-like protein 1
c1549_g1	sp|Q55DY8|MFRN_DICDI	MFRN	Mitoferrin				Mito_carr
c1576_g1	sp|P0CT38|TF25_SCHPO	TF25	Transposon Tf2-5 polyprotein	GO:0000166,GO:0000827,GO:0000828,GO:0000829,GO:0000832,GO:0002376,GO:0002682,GO:0002684,GO:0002831,GO:0002833,GO:0003674,GO:0003824,GO:0005488,GO:0005524,GO:0005575,GO:0005622,GO:0005623,GO:0005737,GO:0005829,GO:0005886,GO:0005975,GO:0006020,GO:0006066,GO:0006793,GO:0006796,GO:0006950,GO:0006952,GO:0006955,GO:0008144,GO:0008150,GO:0008152,GO:0009058,GO:0009605,GO:0009607,GO:0009611,GO:0009620,GO:…	Z	Cytoskeleton	rve
c1599_g1					L	Replication, recombination and repair
c1621_g1	sp|Q9LY46|TBL29_ARATH	TBL29	Protein ESKIMO 1
c1628_g1	sp|Q8S4F6|SQD2_ARATH	SQD2	Sulfoquinovosyl transferase SQD2
c1632_g1	sp|Q9M9C5|Y1680_ARATH	Y1680	Probable leucine-rich repeat receptor-like protein kinase At1g68400	GO:0005575,GO:0005623,GO:0005886,GO:0016020,GO:0044464,GO:0071944	T	Signal transduction mechanisms	Pkinase_Tyr
c1639_g1							Senescence_reg
c1652_g1	sp|Q8S1X7|GT15_ORYSJ	GT15	Probable glucuronosyltransferase Os01g0926700
c1672_g1	sp|Q9FZF3|FB43_ARATH	FB43	Putative F-box protein At1g47765
c1683_g1	sp|Q9LFT9|RAH1E_ARATH	RAH1E	Ras-related protein RABH1e		U	Intracellular trafficking, secretion, and vesicular transport
c1704_g1	sp|Q6NQB7|B3GT7_ARATH	B3GT7	Beta-1,3-galactosyltransferase 7
c1708_g1	sp|P10978|POLX_TOBAC	POLX	Retrovirus-related Pol polyprotein from transposon TNT 1-94		L	Replication, recombination and repair
c1722_g1	sp|Q75LL2|KN12G_ORYSJ	KN12G	Kinesin-like protein KIN-12G
c1726_g1	sp|Q9MA41|CTL1_ARATH	CTL1	Chitinase-like protein 1		S	Function unknown
c1729_g1	sp|O49289|RH29_ARATH	RH29	Putative DEAD-box ATP-dependent RNA helicase 29
c1752_g1	sp|Q9LVH5|OE64C_ARATH	OE64C	Outer envelope protein 64, chloroplastic
c1757_g1	sp|Q9SDG8|AGO4A_ORYSJ	AGO4A	Protein argonaute 4A	GO:0000003,GO:0002252,GO:0002376,GO:0003006,GO:0003674,GO:0003676,GO:0003723,GO:0005488,GO:0005575,GO:0005622,GO:0005623,GO:0005634,GO:0005737,GO:0006950,GO:0006952,GO:0007049,GO:0007275,GO:0008150,GO:0009553,GO:0009554,GO:0009605,GO:0009607,GO:0009615,GO:0009791,GO:0009908,GO:0009987,GO:0010528,GO:0010529,GO:0019953,GO:0022402,GO:0022414,GO:0030154,GO:0032501,GO:0032502,GO:0034293,GO:0035197,GO:…	J	Translation, ribosomal structure and biogenesis	Piwi
c1775_g1					S	Function unknown
c1776_g1					T	Signal transduction mechanisms	DUF3148
c1779_g1	sp|Q9XID3|Y1343_ARATH	Y1343	G-type lectin S-receptor-like serine/threonine-protein kinase At1g34300	GO:0003674,GO:0003824,GO:0004672,GO:0004674,GO:0005488,GO:0005515,GO:0005516,GO:0005575,GO:0005623,GO:0005886,GO:0006464,GO:0006468,GO:0006793,GO:0006796,GO:0006807,GO:0008150,GO:0008152,GO:0009987,GO:0016020,GO:0016301,GO:0016310,GO:0016740,GO:0016772,GO:0016773,GO:0019538,GO:0036211,GO:0043170,GO:0043412,GO:0044237,GO:0044238,GO:0044260,GO:0044267,GO:0044464,GO:0071704,GO:0071944,GO:0140096,GO:…	T	Signal transduction mechanisms	S_locus_glycop
c1817_g1	sp|Q6DBP4|PAE8_ARATH	PAE8	Pectin acetylesterase 8	GO:0003674,GO:0003824,GO:0005575,GO:0005618,GO:0005622,GO:0005623,GO:0005737,GO:0005829,GO:0005886,GO:0005911,GO:0008150,GO:0009505,GO:0009506,GO:0009987,GO:0016020,GO:0016043,GO:0016787,GO:0016788,GO:0030054,GO:0030312,GO:0044424,GO:0044444,GO:0044464,GO:0045229,GO:0052689,GO:0052793,GO:0055044,GO:0071554,GO:0071555,GO:0071840,GO:0071944	M	Cell wall/membrane/envelope biogenesis	PAE
c1820_g1	sp|Q41144|STC_RICCO	STC	Sugar carrier protein C
c1836_g1	sp|Q9FLV0|DMR6_ARATH	DMR6	Protein DOWNY MILDEW RESISTANCE 6		Q	Secondary metabolites biosynthesis, transport, and catabolism
c1841_g1	sp|Q12955|ANK3_HUMAN	ANK3	Ankyrin-3		S	Function unknown	Ank_2,Ank_4
c1852_g1	sp|O24606|EIN3_ARATH	EIN3	Protein ETHYLENE INSENSITIVE 3	GO:0000160,GO:0000976,GO:0001067,GO:0001666,GO:0003674,GO:0003676,GO:0003677,GO:0003690,GO:0003700,GO:0005488,GO:0005575,GO:0005622,GO:0005623,GO:0005634,GO:0006355,GO:0006950,GO:0006952,GO:0007154,GO:0007165,GO:0008150,GO:0009605,GO:0009607,GO:0009617,GO:0009628,GO:0009719,GO:0009723,GO:0009725,GO:0009743,GO:0009755,GO:0009756,GO:0009873,GO:0009889,GO:0009987,GO:0010033,GO:0010035,GO:0010038,GO:…	S	Function unknown	EIN3	EIL
c1870_g1	sp|Q9FLC0|PER52_ARATH	PER52	Peroxidase 52		Q	Secondary metabolites biosynthesis, transport, and catabolism	peroxidase
c1877_g1	sp|Q9SDS7|VATC_ARATH	VATC	V-type proton ATPase subunit C
c1885_g1	sp|P29162|ASOL_TOBAC	ASOL	L-ascorbate oxidase homolog		Q	Secondary metabolites biosynthesis, transport, and catabolism
c1917_g1	sp|P04323|POL3_DROME	POL3	Retrovirus-related Pol polyprotein from transposon 17.6		E	Amino acid transport and metabolism	RT_RNaseH
c1918_g1	sp|Q8GT20|BEBT_TOBAC	BEBT	Benzyl alcohol O-benzoyltransferase		S	Function unknown	Transferase
c1919_g1	sp|Q5QMM3|WOX8_ORYSJ	WOX8	WUSCHEL-related homeobox 8
c1920_g1	sp|Q9ZRT5|GSTT1_ARATH	GSTT1	Glutathione S-transferase T1
c1934_g1	sp|O23553|BAM3_ARATH	BAM3	Beta-amylase 3, chloroplastic	GO:0000272,GO:0001101,GO:0003674,GO:0003824,GO:0004553,GO:0005575,GO:0005622,GO:0005623,GO:0005634,GO:0005737,GO:0005829,GO:0005975,GO:0005976,GO:0005982,GO:0005983,GO:0006073,GO:0006950,GO:0008150,GO:0008152,GO:0009056,GO:0009057,GO:0009251,GO:0009414,GO:0009415,GO:0009628,GO:0009987,GO:0010035,GO:0016052,GO:0016160,GO:0016161,GO:0016787,GO:0016798,GO:0042221,GO:0043170,GO:0043226,GO:0043227,GO:…	G	Carbohydrate transport and metabolism	Glyco_hydro_14
c1951_g1	sp|Q9SPL3|AMP23_MACIN	AMP23	Vicilin-like antimicrobial peptides 2-3 (Fragment)
c1960_g1	sp|Q8L836|MA657_ARATH	MA657	65-kDa microtubule-associated protein 7
c2003_g1	sp|O23620|AHL23_ARATH	AHL23	AT-hook motif nuclear-localized protein 23
c2004_g1					BK
c2015_g1	sp|Q9T070|COX6A_ARATH	COX6A	Cytochrome c oxidase subunit 6a, mitochondrial
c2050_g1					S	Function unknown
c2058_g1							zf-CCHC_4
c2060_g1	sp|Q84TX2|SCRL1_ORYSJ	SCRL1	SCAR-like protein 1	GO:0000902,GO:0000904,GO:0005575,GO:0005622,GO:0005623,GO:0005737,GO:0005856,GO:0005886,GO:0006996,GO:0007010,GO:0007015,GO:0008064,GO:0008150,GO:0009653,GO:0009888,GO:0009987,GO:0010026,GO:0010090,GO:0010091,GO:0010638,GO:0016020,GO:0016043,GO:0030029,GO:0030036,GO:0030154,GO:0030832,GO:0030833,GO:0030838,GO:0031209,GO:0031334,GO:0032271,GO:0032273,GO:0032502,GO:0032535,GO:0032956,GO:0032970,GO:…	S	Function unknown
c2063_g1					S	Function unknown	DUF3475
c2078_g1	sp|Q9LU73|SMXL5_ARATH	SMXL5	Protein SMAX1-LIKE 5
c2096_g1					S	Function unknown
c2116_g1				GO:0001678,GO:0005575,GO:0005622,GO:0005623,GO:0005737,GO:0005739,GO:0008150,GO:0009743,GO:0009746,GO:0009749,GO:0009966,GO:0009987,GO:0010033,GO:0010646,GO:0019725,GO:0023051,GO:0033500,GO:0034284,GO:0042221,GO:0042592,GO:0042593,GO:0043226,GO:0043227,GO:0043229,GO:0043231,GO:0044424,GO:0044444,GO:0044464,GO:0048583,GO:0048878,GO:0050789,GO:0050794,GO:0050896,GO:0051716,GO:0055082,GO:0065007,GO:…
c2118_g1	sp|P93280|CCMB_ARATH	CCMB	Putative cytochrome c biogenesis ccmB-like mitochondrial protein	GO:0005575,GO:0005623,GO:0005886,GO:0016020,GO:0016021,GO:0031224,GO:0032991,GO:0043190,GO:0044425,GO:0044459,GO:0044464,GO:0071944,GO:0098533,GO:0098796,GO:0098797,GO:1902494,GO:1902495,GO:1904949,GO:1990351
c2137_g1	sp|Q9FG14|MYOB7_ARATH	MYOB7	Myosin-binding protein 7				Zein-binding
c2169_g1	sp|K4LMW2|STS2_THAGA	STS2	Sesquiterpene synthase 2
c2171_g1	sp|Q3B8G0|CA123_XENLA	CA123	UPF0587 protein C1orf123 homolog		S	Function unknown	DUF866
c2178_g1	sp|P48162|R23A1_CAEEL	R23A1	60S ribosomal protein L23a 1		J	Translation, ribosomal structure and biogenesis	Ribosomal_L23,Ribosomal_L23eN
c2190_g1	sp|O82462|SYEC_ARATH	SYEC	Glutamate--tRNA ligase, cytoplasmic	GO:0002181,GO:0002376,GO:0003674,GO:0003676,GO:0003723,GO:0003824,GO:0004812,GO:0004818,GO:0004827,GO:0005488,GO:0005515,GO:0005575,GO:0005622,GO:0005623,GO:0005737,GO:0005829,GO:0005886,GO:0006082,GO:0006139,GO:0006399,GO:0006412,GO:0006417,GO:0006418,GO:0006424,GO:0006433,GO:0006518,GO:0006520,GO:0006725,GO:0006807,GO:0006810,GO:0006811,GO:0006820,GO:0006869,GO:0006950,GO:0006952,GO:0006955,GO:…	J	Translation, ribosomal structure and biogenesis
c2208_g1	sp|Q9LN01|PPR21_ARATH	PPR21	Pentatricopeptide repeat-containing protein At1g08070, chloroplastic		S	Function unknown	DYW_deaminase,PPR_1,PPR_2
c2214_g1	sp|P10978|POLX_TOBAC	POLX	Retrovirus-related Pol polyprotein from transposon TNT 1-94	GO:0003674,GO:0003676,GO:0003723,GO:0003824,GO:0004518,GO:0004519,GO:0005488,GO:0005575,GO:0005622,GO:0005623,GO:0005737,GO:0006139,GO:0006725,GO:0006807,GO:0008150,GO:0008152,GO:0009451,GO:0009507,GO:0009536,GO:0009987,GO:0016070,GO:0016787,GO:0016788,GO:0034641,GO:0043170,GO:0043226,GO:0043227,GO:0043229,GO:0043231,GO:0043412,GO:0044237,GO:0044238,GO:0044424,GO:0044444,GO:0044464,GO:0046483,GO:…	A	RNA processing and modification
c2215_g1	sp|Q05B51|ADXL_BOVIN	ADXL	Adrenodoxin-like protein, mitochondrial		C	Energy production and conversion
c2216_g1	sp|Q6AV21|Y3982_ORYSJ	Y3982	B3 domain-containing protein Os03g0619800		K	Transcription		B3
c2220_g1	sp|Q96C01|F136A_HUMAN	F136A	Protein FAM136A		S	Function unknown	DUF842
c2222_g1	sp|Q3T1G7|COG7_RAT	COG7	Conserved oligomeric Golgi complex subunit 7		S	Function unknown	COG7
c2225_g1	sp|A7Z061|CDC27_BOVIN	CDC27	Cell division cycle protein 27 homolog	GO:0000151,GO:0000152,GO:0000209,GO:0000278,GO:0003674,GO:0005488,GO:0005515,GO:0005575,GO:0005622,GO:0005623,GO:0005634,GO:0005654,GO:0005680,GO:0005737,GO:0005813,GO:0005815,GO:0005856,GO:0006464,GO:0006807,GO:0007049,GO:0007088,GO:0007091,GO:0007346,GO:0008150,GO:0008152,GO:0009987,GO:0010564,GO:0010965,GO:0015630,GO:0016567,GO:0019538,GO:0019899,GO:0019902,GO:0019903,GO:0022402,GO:0031461,GO:…	D	Cell cycle control, cell division, chromosome partitioning
c2254_g1	sp|P0C2F6|RNHX1_ARATH	RNHX1	Putative ribonuclease H protein At1g65750
c2262_g1	sp|Q39111|GAOX2_ARATH	GAOX2	Gibberellin 20 oxidase 2	GO:0000003,GO:0000902,GO:0001101,GO:0003006,GO:0003674,GO:0003824,GO:0006082,GO:0006629,GO:0006720,GO:0006721,GO:0007154,GO:0007165,GO:0007275,GO:0008150,GO:0008152,GO:0008299,GO:0008610,GO:0009058,GO:0009314,GO:0009416,GO:0009628,GO:0009639,GO:0009653,GO:0009685,GO:0009686,GO:0009719,GO:0009725,GO:0009739,GO:0009740,GO:0009755,GO:0009791,GO:0009826,GO:0009908,GO:0009987,GO:0010033,GO:0010476,GO:…	Q	Secondary metabolites biosynthesis, transport, and catabolism	2OG-FeII_Oxy
c2276_g1	sp|Q0JNR2|CYT12_ORYSJ	CYT12	Cysteine proteinase inhibitor 12
c2284_g1	sp|Q9LFS4|NIK1_ARATH	NIK1	Protein NSP-INTERACTING KINASE 1
c2290_g1	sp|Q9ZPH9|PMTF_ARATH	PMTF	Probable methyltransferase PMT15	GO:0003674,GO:0003824,GO:0005575,GO:0005622,GO:0005623,GO:0005737,GO:0005768,GO:0005794,GO:0005802,GO:0008150,GO:0008152,GO:0008168,GO:0008757,GO:0012505,GO:0016740,GO:0016741,GO:0031410,GO:0031982,GO:0031984,GO:0032259,GO:0043226,GO:0043227,GO:0043229,GO:0043231,GO:0044422,GO:0044424,GO:0044431,GO:0044444,GO:0044446,GO:0044464,GO:0097708,GO:0098791	S	Function unknown	Methyltransf_29
c2314_g1	sp|Q9LYZ7|UPL4_ARATH	UPL4	E3 ubiquitin-protein ligase UPL4	GO:0003674,GO:0003824,GO:0004842,GO:0005575,GO:0005622,GO:0005623,GO:0005737,GO:0006464,GO:0006807,GO:0008150,GO:0008152,GO:0009987,GO:0016567,GO:0016740,GO:0019538,GO:0019787,GO:0032446,GO:0036211,GO:0043170,GO:0043412,GO:0044237,GO:0044238,GO:0044260,GO:0044267,GO:0044424,GO:0044464,GO:0061630,GO:0061659,GO:0070647,GO:0071704,GO:0140096,GO:1901564	O	Post-translational modification, protein turnover, and chaperones	HECT
c2322_g1	sp|Q8LFV3|CDF3_ARATH	CDF3	Cyclic dof factor 3		K	Transcription	zf-Dof	Dof
c2324_g1	sp|B6SFA4|MAA3_ARATH	MAA3	Probable helicase MAGATAMA 3		A	RNA processing and modification
c2325_g1	sp|A2XVI8|G1L4_ORYSI	G1L4	Protein G1-like4
c2335_g1	sp|Q9C9R6|PUM7_ARATH	PUM7	Putative pumilio homolog 7, chloroplastic	GO:0005575,GO:0005622,GO:0005623,GO:0005737,GO:0008150,GO:0044424,GO:0044464,GO:0048519,GO:0048580,GO:0048581,GO:0050789,GO:0050793,GO:0051093,GO:0051239,GO:0051241,GO:0065007,GO:0080050,GO:1902039,GO:2000026,GO:2000033,GO:2000034,GO:2000241,GO:2000242,GO:2000692	J	Translation, ribosomal structure and biogenesis	PUF
c2337_g1	sp|P0C1U4|GUN9_ORYSJ	GUN9	Endoglucanase 9	GO:0000226,GO:0000271,GO:0000902,GO:0003674,GO:0003824,GO:0004553,GO:0005575,GO:0005622,GO:0005623,GO:0005737,GO:0005768,GO:0005769,GO:0005794,GO:0005802,GO:0005886,GO:0005975,GO:0005976,GO:0006073,GO:0006950,GO:0006970,GO:0006972,GO:0006996,GO:0007010,GO:0007017,GO:0007275,GO:0008150,GO:0008152,GO:0008810,GO:0009058,GO:0009059,GO:0009250,GO:0009504,GO:0009605,GO:0009607,GO:0009624,GO:0009628,GO:…	G	Carbohydrate transport and metabolism
c2352_g1	sp|Q9SUH5|AUG8_ARATH	2008-08-01	AUGMIN subunit 8	GO:0005575,GO:0005576,GO:0048046	S	Function unknown
c2365_g1	sp|Q9D531|NXNL2_MOUSE	NXNL2	Nucleoredoxin-like protein 2		O	Post-translational modification, protein turnover, and chaperones
c2373_g1	sp|Q5Z8P0|P2C60_ORYSJ	P2C60	Probable protein phosphatase 2C 60
c2394_g1	sp|Q5YGP7|PLET2_ARATH	PLET2	AP2-like ethylene-responsive transcription factor PLT2
c2404_g1	sp|Q96558|UGDH1_SOYBN	UGDH1	UDP-glucose 6-dehydrogenase 1
c2411_g1	sp|Q43207|FKB70_WHEAT	FKB70	70 kDa peptidyl-prolyl isomerase
c2452_g1	sp|O22932|CIPKB_ARATH	CIPKB	CBL-interacting serine/threonine-protein kinase 11	GO:0003674,GO:0003824,GO:0004672,GO:0004674,GO:0005575,GO:0005622,GO:0005623,GO:0006464,GO:0006468,GO:0006793,GO:0006796,GO:0006807,GO:0007154,GO:0007165,GO:0008150,GO:0008152,GO:0009268,GO:0009628,GO:0009987,GO:0016301,GO:0016310,GO:0016740,GO:0016772,GO:0016773,GO:0018105,GO:0018107,GO:0018193,GO:0018209,GO:0018210,GO:0019538,GO:0023052,GO:0035556,GO:0036211,GO:0043170,GO:0043412,GO:0044237,GO:…	T	Signal transduction mechanisms
c2476_g1	sp|Q39228|STP4_ARATH	STP4	Sugar transport protein 4	GO:0003674,GO:0005215,GO:0005351,GO:0005355,GO:0005402,GO:0005575,GO:0005622,GO:0005623,GO:0005634,GO:0005737,GO:0005773,GO:0005886,GO:0005911,GO:0006810,GO:0006811,GO:0006812,GO:0008150,GO:0008324,GO:0008643,GO:0008645,GO:0009506,GO:0015075,GO:0015077,GO:0015078,GO:0015144,GO:0015145,GO:0015149,GO:0015291,GO:0015293,GO:0015294,GO:0015295,GO:0015318,GO:0015672,GO:0015749,GO:0016020,GO:0022804,GO:…	U	Intracellular trafficking, secretion, and vesicular transport
c2486_g1	sp|Q9SS60|PP210_ARATH	PP210	Pentatricopeptide repeat-containing protein At3g03580
c2488_g1					S	Function unknown	PORR
c2492_g1	sp|F4I9E1|NFD4_ARATH	NFD4	Protein NUCLEAR FUSION DEFECTIVE 4		S	Function unknown
c2498_g1	sp|P19208|HSP7C_CAEBR	HSP7C	Heat shock 70 kDa protein C	GO:0003674,GO:0003824,GO:0005575,GO:0005622,GO:0005623,GO:0005737,GO:0005783,GO:0005788,GO:0006950,GO:0006986,GO:0007154,GO:0007165,GO:0008150,GO:0009987,GO:0010033,GO:0012505,GO:0016462,GO:0016787,GO:0016817,GO:0016818,GO:0016887,GO:0017111,GO:0023052,GO:0030968,GO:0031974,GO:0032991,GO:0033554,GO:0034620,GO:0034663,GO:0034976,GO:0035966,GO:0035967,GO:0042221,GO:0043226,GO:0043227,GO:0043229,GO:…	O	Post-translational modification, protein turnover, and chaperones
c2502_g1	sp|Q7LHG5|YI31B_YEAST	YI31B	Transposon Ty3-I Gag-Pol polyprotein		H	Coenzyme transport and metabolism
c2517_g1	sp|O22808|LYK5_ARATH	LYK5	Protein LYK5
c2535_g1	sp|Q07121|AMO1_ARTS1	AMO1	Primary amine oxidase		Q	Secondary metabolites biosynthesis, transport, and catabolism	Cu_amine_oxid,Cu_amine_oxidN2,Cu_amine_oxidN3
c2538_g1	sp|P27521|CA4_ARATH	CA4	Chlorophyll a-b binding protein 4, chloroplastic		P	Inorganic ion transport and metabolism	Chloroa_b-bind
c2540_g1	sp|P27061|PPA1_SOLLC	PPA1	Acid phosphatase 1		S	Function unknown	Acid_phosphat_B
c2542_g1	sp|Q8H1G3|MTPC4_ARATH	MTPC4	Metal tolerance protein C4	GO:0005575,GO:0005622,GO:0005623,GO:0005737,GO:0006810,GO:0008150,GO:0009507,GO:0009536,GO:0010232,GO:0010233,GO:0032501,GO:0033500,GO:0042592,GO:0043226,GO:0043227,GO:0043229,GO:0043231,GO:0044424,GO:0044444,GO:0044464,GO:0048878,GO:0051179,GO:0051234,GO:0065007,GO:0065008	O	Post-translational modification, protein turnover, and chaperones	Cation_efflux
c2564_g1	sp|Q9LFP7|Y5158_ARATH	Y5158	Probable receptor-like protein kinase At5g15080		T	Signal transduction mechanisms	Pkinase_Tyr
c2565_g1	sp|F4JJJ3|NDB3_ARATH	NDB3	External alternative NAD(P)H-ubiquinone oxidoreductase B3, mitochondrial	GO:0001300,GO:0003674,GO:0003824,GO:0003954,GO:0005575,GO:0005622,GO:0005623,GO:0005737,GO:0005739,GO:0005740,GO:0005743,GO:0005758,GO:0005975,GO:0005996,GO:0006006,GO:0006066,GO:0006067,GO:0006082,GO:0006090,GO:0006091,GO:0006113,GO:0006116,GO:0006119,GO:0006139,GO:0006163,GO:0006725,GO:0006732,GO:0006733,GO:0006734,GO:0006753,GO:0006793,GO:0006796,GO:0006807,GO:0007568,GO:0007569,GO:0008137,GO:…	C	Energy production and conversion	Pyr_redox_2
c2572_g1	sp|Q9SDD6|PRX2F_ORYSJ	PRX2F	Peroxiredoxin-2F, mitochondrial
c2592_g1	sp|Q8I7P9|POL5_DROME	POL5	Retrovirus-related Pol polyprotein from transposon opus		L	Replication, recombination and repair	RT_RNaseH_2
c2598_g1	sp|Q0E3C8|CLPB3_ORYSJ	CLPB3	Chaperone protein ClpB3, mitochondrial	GO:0005575,GO:0005622,GO:0005623,GO:0005737,GO:0005739,GO:0009507,GO:0009526,GO:0009532,GO:0009536,GO:0009570,GO:0009941,GO:0031967,GO:0031975,GO:0043226,GO:0043227,GO:0043229,GO:0043231,GO:0044422,GO:0044424,GO:0044434,GO:0044435,GO:0044444,GO:0044446,GO:0044464	O	Post-translational modification, protein turnover, and chaperones	AAA,AAA_2,AAA_lid_9,Clp_N,ClpB_D2-small
c2602_g1	sp|A2XZI2|T2AG_ORYSI	T2AG	Transcription initiation factor IIA subunit 2	GO:0000428,GO:0003674,GO:0003712,GO:0003713,GO:0005488,GO:0005515,GO:0005575,GO:0005622,GO:0005623,GO:0005634,GO:0005654,GO:0005667,GO:0005672,GO:0006139,GO:0006351,GO:0006352,GO:0006355,GO:0006357,GO:0006366,GO:0006367,GO:0006725,GO:0006807,GO:0008134,GO:0008150,GO:0008152,GO:0009058,GO:0009059,GO:0009889,GO:0009891,GO:0009893,GO:0009987,GO:0010467,GO:0010468,GO:0010556,GO:0010557,GO:0010604,GO:…	K	Transcription
c2609_g1	sp|Q6K7R2|PIRL6_ORYSJ	PIRL6	Plant intracellular Ras-group-related LRR protein 6	GO:0005575,GO:0005623,GO:0005886,GO:0007154,GO:0007165,GO:0008150,GO:0009987,GO:0016020,GO:0023052,GO:0044464,GO:0050789,GO:0050794,GO:0050896,GO:0051716,GO:0065007,GO:0071944	S	Function unknown	LRR_8
c2615_g1	sp|Q8VYW6|GAGT1_ARATH	GAGT1	Gamma-glutamyltranspeptidase 1	GO:0003674,GO:0003824,GO:0005575,GO:0005576,GO:0005618,GO:0005623,GO:0005886,GO:0005911,GO:0006508,GO:0006518,GO:0006575,GO:0006749,GO:0006751,GO:0006790,GO:0006807,GO:0006810,GO:0006811,GO:0006820,GO:0006857,GO:0006950,GO:0006979,GO:0008150,GO:0008152,GO:0008233,GO:0008238,GO:0008242,GO:0009056,GO:0009505,GO:0009506,GO:0009636,GO:0009987,GO:0015711,GO:0015833,GO:0016020,GO:0016740,GO:0016746,GO:…	E	Amino acid transport and metabolism	G_glu_transpept
c2617_g1							DUF761
c2627_g1	sp|Q9S7R4|PP125_ARATH	PP125	Pentatricopeptide repeat-containing protein At1g74900, mitochondrial	GO:0003674,GO:0003676,GO:0003723,GO:0003824,GO:0004518,GO:0004519,GO:0005488,GO:0005575,GO:0005622,GO:0005623,GO:0006139,GO:0006396,GO:0006725,GO:0006807,GO:0008150,GO:0008152,GO:0008380,GO:0009451,GO:0009987,GO:0010467,GO:0016070,GO:0016787,GO:0016788,GO:0034641,GO:0043170,GO:0043226,GO:0043227,GO:0043229,GO:0043231,GO:0043412,GO:0044237,GO:0044238,GO:0044424,GO:0044464,GO:0046483,GO:0071704,GO:…	O	Post-translational modification, protein turnover, and chaperones	PPR_2,PPR_3
c2631_g1	sp|Q9LTA3|U91C1_ARATH	U91C1	UDP-glycosyltransferase 91C1		CG		UDPGT
c2632_g1	sp|A6MM80|YCF2_BUXMI	YCF2	Protein Ycf2
c2636_g1	sp|F4IIU4|AIR9_ARATH	AIR9	187-kDa microtubule-associated protein AIR9
c2637_g1	sp|Q8GYG1|P24D7_ARATH	P24D7	Transmembrane emp24 domain-containing protein p24delta7		U	Intracellular trafficking, secretion, and vesicular transport
c2644_g1	sp|Q9AUR8|COPA1_ORYSJ	COPA1	Coatomer subunit alpha-1	GO:0005575,GO:0005622,GO:0005623,GO:0005737,GO:0005794,GO:0005798,GO:0005829,GO:0005886,GO:0006810,GO:0006886,GO:0006888,GO:0006890,GO:0006891,GO:0008104,GO:0008150,GO:0012505,GO:0012506,GO:0015031,GO:0015833,GO:0016020,GO:0016192,GO:0030117,GO:0030120,GO:0030126,GO:0030135,GO:0030137,GO:0030659,GO:0030660,GO:0030662,GO:0030663,GO:0031090,GO:0031410,GO:0031982,GO:0032991,GO:0033036,GO:0034613,GO:…	U	Intracellular trafficking, secretion, and vesicular transport	COPI_C
c2647_g1	sp|Q6Z528|ZHD10_ORYSJ	ZHD10	Zinc-finger homeodomain protein 10		K	Transcription
c2671_g1					L	Replication, recombination and repair	Retrotran_gag_2
c2686_g1	sp|P50160|TS2_MAIZE	TS2	Sex determination protein tasselseed-2				adh_short_C2
c2747_g1	sp|Q42699|METE_CATRO	METE	5-methyltetrahydropteroyltriglutamate--homocysteine methyltransferase
c2748_g1	sp|Q7Y232|U73B4_ARATH	U73B4	UDP-glycosyltransferase 73B4		CG		UDPGT
c2812_g1	sp|P30236|HSP41_SOYBN	HSP41	22.0 kDa class IV heat shock protein	GO:0006950,GO:0008150,GO:0009266,GO:0009408,GO:0009628,GO:0050896	O	Post-translational modification, protein turnover, and chaperones
c2816_g1	sp|Q0RJ34|Y3836_FRAAA	Y3836	Putative S-adenosyl-L-methionine-dependent methyltransferase FRAAL3836		Q	Secondary metabolites biosynthesis, transport, and catabolism	LCM
c2833_g1	sp|Q9LY46|TBL29_ARATH	TBL29	Protein ESKIMO 1		S	Function unknown	PC-Esterase,PMR5N
c2835_g1	sp|P93759|CDPKE_ARATH	CDPKE	Calcium-dependent protein kinase 14
c2837_g1	sp|P35334|PGIP1_PHAVU	PGIP1	Polygalacturonase inhibitor 1	GO:0003674,GO:0004857,GO:0005575,GO:0005618,GO:0005622,GO:0005623,GO:0005737,GO:0005794,GO:0005911,GO:0008150,GO:0009505,GO:0009506,GO:0012505,GO:0016020,GO:0030054,GO:0030234,GO:0030312,GO:0043086,GO:0043226,GO:0043227,GO:0043229,GO:0043231,GO:0044092,GO:0044424,GO:0044444,GO:0044464,GO:0050790,GO:0055044,GO:0065007,GO:0065009,GO:0071944,GO:0090353,GO:0098772	S	Function unknown	LRR_8
c2884_g1	sp|Q941X2|LAC3_ORYSJ	LAC3	Laccase-3
c2887_g1				GO:0000295,GO:0003674,GO:0005215,GO:0005346,GO:0005347,GO:0005488,GO:0005509,GO:0005575,GO:0005622,GO:0005623,GO:0005737,GO:0005739,GO:0005740,GO:0005743,GO:0006810,GO:0006811,GO:0006820,GO:0006839,GO:0006855,GO:0006862,GO:0006950,GO:0006979,GO:0008150,GO:0008509,GO:0008514,GO:0009987,GO:0010035,GO:0010038,GO:0010941,GO:0015075,GO:0015215,GO:0015216,GO:0015217,GO:0015238,GO:0015605,GO:0015711,GO:…	C	Energy production and conversion
c2905_g1	sp|Q6K7E6|ERF1_ORYSJ	ERF1	Ethylene-responsive transcription factor 1	GO:0001666,GO:0003032,GO:0003674,GO:0003676,GO:0003677,GO:0003700,GO:0005488,GO:0005575,GO:0005622,GO:0005623,GO:0005634,GO:0005886,GO:0006355,GO:0006950,GO:0008150,GO:0009593,GO:0009628,GO:0009889,GO:0010468,GO:0010556,GO:0016020,GO:0019219,GO:0019222,GO:0031323,GO:0031326,GO:0036293,GO:0042221,GO:0043226,GO:0043227,GO:0043229,GO:0043231,GO:0043565,GO:0044424,GO:0044464,GO:0050789,GO:0050793,GO:…	K	Transcription
c2916_g1	sp|O82663|SDHA1_ARATH	SDHA1	Succinate dehydrogenase [ubiquinone] flavoprotein subunit 1, mitochondrial	GO:0000104,GO:0000166,GO:0003674,GO:0003824,GO:0005488,GO:0005524,GO:0005575,GO:0005618,GO:0005622,GO:0005623,GO:0005737,GO:0005739,GO:0005740,GO:0005743,GO:0005746,GO:0005749,GO:0006082,GO:0006091,GO:0006099,GO:0006101,GO:0006119,GO:0006121,GO:0006139,GO:0006163,GO:0006725,GO:0006753,GO:0006793,GO:0006796,GO:0006807,GO:0008144,GO:0008150,GO:0008152,GO:0009055,GO:0009060,GO:0009061,GO:0009117,GO:…	C	Energy production and conversion	FAD_binding_2
c2920_g1	sp|O48528|OP163_ARATH	OP163	Outer envelope pore protein 16-3, chloroplastic/mitochondrial	GO:0003674,GO:0005488,GO:0005515,GO:0005575,GO:0005622,GO:0005623,GO:0005737,GO:0005739,GO:0005740,GO:0005743,GO:0005746,GO:0005747,GO:0008104,GO:0008150,GO:0009507,GO:0009526,GO:0009527,GO:0009536,GO:0016020,GO:0019866,GO:0019867,GO:0030964,GO:0031090,GO:0031966,GO:0031967,GO:0031968,GO:0031975,GO:0032991,GO:0033036,GO:0033365,GO:0034613,GO:0042170,GO:0042802,GO:0042803,GO:0043226,GO:0043227,GO:…	U	Intracellular trafficking, secretion, and vesicular transport
c2966_g1	sp|Q9LYS6|CALS6_ARATH	CALS6	Putative callose synthase 6
c2979_g1	sp|Q8L7C8|RWA1_ARATH	RWA1	Protein REDUCED WALL ACETYLATION 1	GO:0000271,GO:0005575,GO:0005622,GO:0005623,GO:0005737,GO:0005794,GO:0005975,GO:0005976,GO:0008150,GO:0008152,GO:0009058,GO:0009059,GO:0009832,GO:0009834,GO:0009987,GO:0010383,GO:0010410,GO:0012505,GO:0016051,GO:0033692,GO:0034637,GO:0034645,GO:0042546,GO:0043170,GO:0043226,GO:0043227,GO:0043229,GO:0043231,GO:0043412,GO:0044036,GO:0044038,GO:0044085,GO:0044237,GO:0044238,GO:0044249,GO:0044260,GO:…	O	Post-translational modification, protein turnover, and chaperones
c2986_g1	sp|Q9FYR6|SYPM_ARATH	SYPM	Proline--tRNA ligase, chloroplastic/mitochondrial
c2994_g1	sp|Q9SX29|CLPS1_ARATH	CLPS1	ATP-dependent Clp protease adapter protein CLPS1, chloroplastic		S	Function unknown	ClpS
c3012_g1	sp|Q9SX48|STP9_ARATH	STP9	Sugar transport protein 9	GO:0003674,GO:0005215,GO:0005351,GO:0005355,GO:0005402,GO:0005575,GO:0005622,GO:0005623,GO:0005634,GO:0005737,GO:0005773,GO:0005886,GO:0005911,GO:0006810,GO:0006811,GO:0006812,GO:0008150,GO:0008324,GO:0008643,GO:0008645,GO:0009506,GO:0015075,GO:0015077,GO:0015078,GO:0015144,GO:0015145,GO:0015149,GO:0015291,GO:0015293,GO:0015294,GO:0015295,GO:0015318,GO:0015672,GO:0015749,GO:0016020,GO:0022804,GO:…	U	Intracellular trafficking, secretion, and vesicular transport	Sugar_tr
c3028_g1	sp|Q9ZPE7|EXO_ARATH	EXO	Protein EXORDIUM		S	Function unknown	Phi_1
c3031_g1	sp|Q9FJH6|AB1F_ARATH	AB1F	ABC transporter F family member 1
c3052_g1	sp|P93740|NUD23_ARATH	NUD23	Nudix hydrolase 23, chloroplastic	GO:0003674,GO:0003824,GO:0004551,GO:0005575,GO:0005622,GO:0005623,GO:0005737,GO:0006807,GO:0008150,GO:0008152,GO:0009314,GO:0009416,GO:0009507,GO:0009536,GO:0009628,GO:0009987,GO:0016462,GO:0016787,GO:0016817,GO:0016818,GO:0034641,GO:0042726,GO:0043226,GO:0043227,GO:0043229,GO:0043231,GO:0044237,GO:0044424,GO:0044444,GO:0044464,GO:0046483,GO:0047884,GO:0050896,GO:0071704,GO:1901360,GO:1901564	L	Replication, recombination and repair	NUDIX,Nudix_N_2
c3070_g1	sp|P0C133|IAA31_ORYSJ	IAA31	Auxin-responsive protein IAA31
c3083_g1	sp|Q5ZCI1|MPK10_ORYSJ	MPK10	Mitogen-activated protein kinase 10
c3089_g1							DUF740
c3091_g1	sp|B5X0N6|KEA6_ARATH	KEA6	K(+) efflux antiporter 6
c3113_g1	sp|P35694|XTH2_SOYBN	XTH2	Xyloglucan endotransglucosylase/hydrolase 2		G	Carbohydrate transport and metabolism	Glyco_hydro_16
c3156_g1	sp|Q9ZQ96|U73C3_ARATH	U73C3	UDP-glycosyltransferase 73C3		CG
c3221_g1					S	Function unknown	zf-FLZ
c3242_g1	sp|P49298|CISY_CITMA	CISY	Citrate synthase, mitochondrial
c3293_g1	sp|O00370|LORF2_HUMAN	LORF2	LINE-1 retrotransposable element ORF2 protein
c3296_g1					L	Replication, recombination and repair
c3303_g1	sp|Q8RXN0|AB11G_ARATH	AB11G	ABC transporter G family member 11	GO:0000003,GO:0001101,GO:0003002,GO:0003006,GO:0003674,GO:0003824,GO:0005215,GO:0005319,GO:0005342,GO:0005488,GO:0005515,GO:0005575,GO:0005623,GO:0005886,GO:0006810,GO:0006811,GO:0006820,GO:0006869,GO:0006950,GO:0006970,GO:0007275,GO:0007389,GO:0008028,GO:0008150,GO:0008509,GO:0008514,GO:0009611,GO:0009628,GO:0009651,GO:0009653,GO:0009719,GO:0009725,GO:0009737,GO:0009790,GO:0009791,GO:0009793,GO:…	Q	Secondary metabolites biosynthesis, transport, and catabolism	ABC2_membrane
c3318_g1	sp|Q3E9C0|CDPKY_ARATH	CDPKY	Calcium-dependent protein kinase 34				EF-hand_7
c3376_g1					S	Function unknown
c3403_g1	sp|Q9MA55|ACBP4_ARATH	ACBP4	Acyl-CoA-binding domain-containing protein 4	GO:0000062,GO:0000166,GO:0001101,GO:0001666,GO:0003674,GO:0005488,GO:0005575,GO:0005622,GO:0005623,GO:0005634,GO:0005737,GO:0005829,GO:0006810,GO:0006869,GO:0006950,GO:0008150,GO:0009314,GO:0009416,GO:0009628,GO:0009719,GO:0009723,GO:0009725,GO:0009753,GO:0010033,GO:0010876,GO:0017076,GO:0030554,GO:0032553,GO:0032555,GO:0032559,GO:0033036,GO:0033218,GO:0036094,GO:0036293,GO:0042221,GO:0043167,GO:…	I	Lipid transport and metabolism	Kelch_5
c3414_g1	sp|P04146|COPIA_DROME	COPIA	Copia protein
c3424_g1	sp|Q02817|MUC2_HUMAN	MUC2	Mucin-2
c3426_g1	sp|Q1PE17|CDPKI_ARATH	CDPKI	Calcium-dependent protein kinase 18
c3443_g1	sp|P92523|M860_ARATH	M860	Uncharacterized mitochondrial protein AtMg00860
c3463_g1	sp|Q9FYN7|P2C02_ORYSJ	P2C02	Probable protein phosphatase 2C 2
c3482_g1	sp|Q641I1|F135B_XENLA	F135B	Protein FAM135B	GO:0003674,GO:0003824,GO:0004856,GO:0005975,GO:0005996,GO:0005997,GO:0006793,GO:0006796,GO:0008150,GO:0008152,GO:0009987,GO:0016301,GO:0016310,GO:0016740,GO:0016772,GO:0016773,GO:0019200,GO:0019321,GO:0044237,GO:0044238,GO:0044262,GO:0044281,GO:0046835,GO:0071704	L	Replication, recombination and repair
c3486_g1	sp|Q8AII2|GAG_SIVTN	GAG	Gag polyprotein
c3527_g1	sp|F4KCC2|PRT6_ARATH	PRT6	E3 ubiquitin-protein ligase PRT6
c3548_g1	sp|Q08480|KAD4_ORYSJ	KAD4	Adenylate kinase 4		F	Nucleotide transport and metabolism
c3557_g1	sp|Q8W496|PTC52_ARATH	PTC52	Protochlorophyllide-dependent translocon component 52, chloroplastic	GO:0005575,GO:0005622,GO:0005623,GO:0005737,GO:0009507,GO:0009526,GO:0009536,GO:0009941,GO:0031967,GO:0031975,GO:0043226,GO:0043227,GO:0043229,GO:0043231,GO:0044422,GO:0044424,GO:0044434,GO:0044435,GO:0044444,GO:0044446,GO:0044464	P	Inorganic ion transport and metabolism	Rieske
c3591_g1					S	Function unknown
c3598_g1	sp|P10978|POLX_TOBAC	POLX	Retrovirus-related Pol polyprotein from transposon TNT 1-94
c3628_g1	sp|P92523|M860_ARATH	M860	Uncharacterized mitochondrial protein AtMg00860	GO:0003674,GO:0003824,GO:0005575,GO:0005622,GO:0005623,GO:0006139,GO:0006163,GO:0006637,GO:0006725,GO:0006732,GO:0006753,GO:0006790,GO:0006793,GO:0006796,GO:0006807,GO:0007275,GO:0008150,GO:0008152,GO:0009058,GO:0009117,GO:0009150,GO:0009259,GO:0009555,GO:0009653,GO:0009698,GO:0009699,GO:0009987,GO:0010208,GO:0010345,GO:0010584,GO:0010927,GO:0016043,GO:0016491,GO:0016620,GO:0016627,GO:0016628,GO:…	I	Lipid transport and metabolism
c3630_g1	sp|Q43246|C88A1_MAIZE	C88A1	Cytochrome P450 88A1				p450
c3632_g1	sp|P10978|POLX_TOBAC	POLX	Retrovirus-related Pol polyprotein from transposon TNT 1-94
c3649_g1					S	Function unknown	DUF241
c3652_g1	sp|Q6YU51|DXS2_ORYSJ	DXS2	Probable 1-deoxy-D-xylulose-5-phosphate synthase 2, chloroplastic		G	Carbohydrate transport and metabolism	DXP_synthase_N,Transket_pyr
c3661_g1	sp|Q7LHG5|YI31B_YEAST	YI31B	Transposon Ty3-I Gag-Pol polyprotein
c3676_g1	sp|Q9SS39|KCS14_ARATH	KCS14	Probable 3-ketoacyl-CoA synthase 14
c3713_g1	sp|Q9LZN2|PILS6_ARATH	PILS6	Protein PIN-LIKES 6
c3717_g1	sp|P04146|COPIA_DROME	COPIA	Copia protein
c3731_g1	sp|Q9SJ81|FLA7_ARATH	FLA7	Fasciclin-like arabinogalactan protein 7	GO:0005575,GO:0005623,GO:0005886,GO:0016020,GO:0031224,GO:0031225,GO:0031226,GO:0044425,GO:0044459,GO:0044464,GO:0046658,GO:0071944	S	Function unknown	Fasciclin
c3740_g1	sp|F4I8H8|GDPD4_ARATH	GDPD4	Glycerophosphodiester phosphodiesterase GDPD4		C	Energy production and conversion	GDPD
c3742_g1					K	Transcription
c3761_g1	sp|Q8H174|IAA31_ARATH	IAA31	Auxin-responsive protein IAA31
c3765_g1	sp|Q8H100|AGD8_ARATH	AGD8	Probable ADP-ribosylation factor GTPase-activating protein AGD8
c3772_g1	sp|P26587|TIP31_ARATH	TIP31	Aquaporin TIP3-1	GO:0000322,GO:0000325,GO:0000326,GO:0003674,GO:0005215,GO:0005372,GO:0005575,GO:0005622,GO:0005623,GO:0005737,GO:0005773,GO:0005774,GO:0005886,GO:0005887,GO:0006810,GO:0006811,GO:0006833,GO:0008150,GO:0009705,GO:0015250,GO:0015267,GO:0015318,GO:0016020,GO:0016021,GO:0022803,GO:0022838,GO:0022857,GO:0031090,GO:0031224,GO:0031226,GO:0032586,GO:0034220,GO:0042044,GO:0042807,GO:0043226,GO:0043227,GO:…	G	Carbohydrate transport and metabolism	MIP
c3776_g1	sp|P81394|MYB15_ANTMA	MYB15	Myb-related protein 315
c3809_g1	sp|F4IK45|C70B2_ARATH	C70B2	Cytochrome P450 709B2	GO:0001101,GO:0003674,GO:0003824,GO:0004497,GO:0006950,GO:0006970,GO:0008150,GO:0008152,GO:0009628,GO:0009651,GO:0009719,GO:0009725,GO:0009737,GO:0010033,GO:0016491,GO:0033993,GO:0042221,GO:0050896,GO:0055114,GO:0097305,GO:1901700	Q	Secondary metabolites biosynthesis, transport, and catabolism
c3823_g1	sp|Q9LFE4|Y5673_ARATH	Y5673	WEB family protein At5g16730, chloroplastic	GO:0000003,GO:0000228,GO:0000280,GO:0000793,GO:0000794,GO:0000795,GO:0005575,GO:0005622,GO:0005623,GO:0005634,GO:0005694,GO:0005737,GO:0005783,GO:0005856,GO:0005875,GO:0006139,GO:0006259,GO:0006310,GO:0006725,GO:0006807,GO:0006996,GO:0007049,GO:0007127,GO:0007131,GO:0008150,GO:0008152,GO:0009987,GO:0012505,GO:0015630,GO:0016043,GO:0022402,GO:0022414,GO:0031974,GO:0031981,GO:0032991,GO:0034641,GO:…	S	Function unknown
c3888_g1				GO:0003674,GO:0005215,GO:0005338,GO:0005459,GO:0005460,GO:0005575,GO:0005622,GO:0005623,GO:0005737,GO:0005794,GO:0006810,GO:0006811,GO:0006820,GO:0007275,GO:0008150,GO:0008509,GO:0008514,GO:0009653,GO:0009791,GO:0009888,GO:0009987,GO:0010015,GO:0010053,GO:0010054,GO:0012505,GO:0015075,GO:0015165,GO:0015711,GO:0015780,GO:0015786,GO:0015931,GO:0015932,GO:0021700,GO:0022622,GO:0022857,GO:0030154,GO:…	GOU
c3891_g1	sp|Q9LVB8|CXE20_ARATH	CXE20	Probable carboxylesterase 120		V	Defense mechanisms	Abhydrolase_3
c3894_g1	sp|Q9ZW96|LBD40_ARATH	LBD40	LOB domain-containing protein 40
c3902_g1	sp|Q8RXA5|CZOG2_MAIZE	CZOG2	Cis-zeatin O-glucosyltransferase 2	GO:0000003,GO:0003006,GO:0003674,GO:0003824,GO:0006464,GO:0006486,GO:0006725,GO:0006807,GO:0007275,GO:0008150,GO:0008152,GO:0008194,GO:0009058,GO:0009059,GO:0009100,GO:0009101,GO:0009308,GO:0009653,GO:0009690,GO:0009791,GO:0009888,GO:0009889,GO:0009908,GO:0009965,GO:0009966,GO:0009987,GO:0010015,GO:0010016,GO:0010073,GO:0010075,GO:0010083,GO:0010154,GO:0010380,GO:0010646,GO:0010817,GO:0016740,GO:…	CG
c3931_g1	sp|Q54HG4|RMP_DICDI	RMP	RNA polymerase II subunit 5-mediating protein homolog	GO:0000428,GO:0003674,GO:0003682,GO:0003712,GO:0003714,GO:0004857,GO:0005488,GO:0005575,GO:0005622,GO:0005623,GO:0005634,GO:0005654,GO:0005665,GO:0006355,GO:0006357,GO:0008150,GO:0009605,GO:0009607,GO:0009615,GO:0009889,GO:0009890,GO:0009892,GO:0010468,GO:0010556,GO:0010558,GO:0010563,GO:0010605,GO:0010921,GO:0010923,GO:0016591,GO:0019208,GO:0019212,GO:0019219,GO:0019220,GO:0019222,GO:0030234,GO:…	S	Function unknown	Prefoldin
c3946_g1	sp|Q9FLA5|ARAD2_ARATH	ARAD2	Probable arabinosyltransferase ARAD2				Exostosin
c3955_g1	sp|Q9ZUS1|WTR13_ARATH	WTR13	WAT1-related protein At2g37460	GO:0003333,GO:0003674,GO:0005215,GO:0005342,GO:0005575,GO:0005622,GO:0005623,GO:0005737,GO:0005886,GO:0005887,GO:0005938,GO:0006810,GO:0006811,GO:0006820,GO:0006865,GO:0007154,GO:0007165,GO:0008150,GO:0008509,GO:0008514,GO:0009719,GO:0009725,GO:0009733,GO:0009734,GO:0009755,GO:0009987,GO:0010033,GO:0015075,GO:0015171,GO:0015179,GO:0015318,GO:0015562,GO:0015711,GO:0015807,GO:0015849,GO:0016020,GO:…	S	Function unknown
c3962_g1	sp|Q8GW96|AATP3_ARATH	AATP3	AAA-ATPase At2g18193		O	Post-translational modification, protein turnover, and chaperones	AAA
c3987_g1	sp|F4JMI7|WTR34_ARATH	WTR34	WAT1-related protein At4g16620
c3994_g1	sp|Q70UV1|WOX3A_MAIZE	WOX3A	WUSCHEL-related homeobox 3A	GO:0000003,GO:0003002,GO:0003006,GO:0003674,GO:0003700,GO:0005575,GO:0005622,GO:0005623,GO:0005634,GO:0006355,GO:0007275,GO:0007389,GO:0008150,GO:0008283,GO:0009791,GO:0009798,GO:0009889,GO:0009908,GO:0009943,GO:0009947,GO:0009955,GO:0010468,GO:0010556,GO:0010865,GO:0019219,GO:0019222,GO:0022414,GO:0031323,GO:0031326,GO:0032501,GO:0032502,GO:0043226,GO:0043227,GO:0043229,GO:0043231,GO:0044424,GO:…	K	Transcription
c3995_g1	sp|Q8VZR7|PTR30_ARATH	PTR30	Protein NRT1/ PTR FAMILY 5.1	GO:0008150,GO:0009605,GO:0009607,GO:0009624,GO:0043207,GO:0050896,GO:0051704,GO:0051707	E	Amino acid transport and metabolism	PTR2
c3998_g1	sp|F4JKH6|TSS_ARATH	TSS	Protein TSS		S	Function unknown
c4022_g1	sp|O22319|MT2_MUSAC	MT2	Metallothionein-like protein type 2	GO:0003674,GO:0005488,GO:0005507,GO:0006873,GO:0006875,GO:0006878,GO:0008150,GO:0009987,GO:0019725,GO:0030003,GO:0042592,GO:0043167,GO:0043169,GO:0046872,GO:0046914,GO:0046916,GO:0048878,GO:0050801,GO:0055065,GO:0055070,GO:0055076,GO:0055080,GO:0055082,GO:0065007,GO:0065008,GO:0098771	S	Function unknown
c4031_g1	sp|Q84MA3|PP345_ARATH	PP345	Pentatricopeptide repeat-containing protein At4g32430, mitochondrial
c4038_g1	sp|B8AEH1|ORR23_ORYSI	ORR23	Two-component response regulator ORR23		K	Transcription	Response_reg
c4039_g1					S	Function unknown	Transpos_assoc
c4065_g1	sp|Q86U02|CN165_HUMAN	CN165	Putative uncharacterized protein encoded by LINC00596
c4083_g1	sp|Q9SGU2|SAU71_ARATH	SAU71	Auxin-responsive protein SAUR71	GO:0003002,GO:0005575,GO:0005622,GO:0005623,GO:0005737,GO:0006810,GO:0007275,GO:0007389,GO:0008150,GO:0009605,GO:0009606,GO:0009628,GO:0009629,GO:0009630,GO:0009914,GO:0009956,GO:0009958,GO:0010817,GO:0022622,GO:0032501,GO:0032502,GO:0044424,GO:0044464,GO:0048364,GO:0048731,GO:0048856,GO:0050896,GO:0051179,GO:0051234,GO:0060918,GO:0065007,GO:0065008,GO:0090057,GO:0099402	S	Function unknown	Auxin_inducible
c4095_g1							Dehydrin
c4116_g1	sp|P09523|POL_FMVD	POL	Enzymatic polyprotein
c4129_g1				GO:0003674,GO:0003824,GO:0004842,GO:0006464,GO:0006508,GO:0006511,GO:0006807,GO:0006950,GO:0006952,GO:0008150,GO:0008152,GO:0009056,GO:0009057,GO:0009605,GO:0009607,GO:0009620,GO:0009987,GO:0010498,GO:0016567,GO:0016740,GO:0019538,GO:0019787,GO:0019941,GO:0030163,GO:0032446,GO:0036211,GO:0043161,GO:0043170,GO:0043207,GO:0043412,GO:0043632,GO:0044237,GO:0044238,GO:0044248,GO:0044257,GO:0044260,GO:…	O	Post-translational modification, protein turnover, and chaperones
c4180_g1	sp|Q9SKI2|VPS2A_ARATH	VPS2A	Vacuolar protein sorting-associated protein 2 homolog 1		U	Intracellular trafficking, secretion, and vesicular transport
c4205_g1	sp|Q09508|SDHA_CAEEL	SDHA	Succinate dehydrogenase [ubiquinone] flavoprotein subunit, mitochondrial
c4213_g1					S	Function unknown
c4247_g1	sp|Q9SR17|AHL19_ARATH	AHL19	AT-hook motif nuclear-localized protein 19
c4249_g1	sp|Q8L9A0|RM21_ARATH	RM21	50S ribosomal protein L21, mitochondrial
c4278_g1	sp|C0LGQ5|GSO1_ARATH	GSO1	LRR receptor-like serine/threonine-protein kinase GSO1				LRR_8
c4348_g1							Abhydrolase_6
c4373_g1	sp|P10978|POLX_TOBAC	POLX	Retrovirus-related Pol polyprotein from transposon TNT 1-94
c4394_g1	sp|Q17460|COL10_CAEEL	COL10	Cuticle collagen 10	GO:0002164,GO:0003674,GO:0005198,GO:0007275,GO:0008150,GO:0009791,GO:0032501,GO:0032502,GO:0048856	W	Extracellular structures	Col_cuticle_N
c4412_g1	sp|Q9LQI9|UBP1B_ARATH	UBP1B	Oligouridylate-binding protein 1B		A	RNA processing and modification	RRM_1
c4442_g1	sp|Q6AVI0|RSLE2_ORYSJ	RSLE2	Zinc finger BED domain-containing protein RICESLEEPER 2		L	Replication, recombination and repair
c4443_g1	sp|D3UAG4|U88F4_MALDO	U88F4	UDP-glycosyltransferase 88F4		CG
c4448_g1	sp|P49661|COPD3_ORYSJ	COPD3	Coatomer subunit delta-3
c4472_g1	sp|Q9SQQ9|PHL9_ARATH	PHL9	Myb-related protein 2		K	Transcription		G2-like
c4478_g1	sp|Q9SR13|FLK_ARATH	FLK	Flowering locus K homology domain		A	RNA processing and modification	KH_1
c4514_g1	sp|O64515|OCT2_ARATH	2002-10-01	Organic cation/carnitine transporter 2				Sugar_tr
c4574_g1	sp|Q67ZE1|HSDD2_ARATH	HSDD2	3beta-hydroxysteroid-dehydrogenase/decarboxylase isoform 2	GO:0003674,GO:0003824,GO:0005575,GO:0008150,GO:0008152,GO:0016020,GO:0016491,GO:0016614,GO:0016616,GO:0047012,GO:0055114	EI		3Beta_HSD,Reticulon
c4603_g1	sp|Q9SS94|CD48C_ARATH	CD48C	Cell division control protein 48 homolog C		O	Post-translational modification, protein turnover, and chaperones	RuvB_N
c4605_g1	sp|Q9M7I7|CLH2_ARATH	CLH2	Chlorophyllase-2, chloroplastic	GO:0003674,GO:0003824,GO:0005575,GO:0005622,GO:0005623,GO:0005737,GO:0005773,GO:0006725,GO:0006778,GO:0006787,GO:0006807,GO:0006950,GO:0006952,GO:0008150,GO:0008152,GO:0009056,GO:0009605,GO:0009607,GO:0009617,GO:0009620,GO:0009987,GO:0015994,GO:0015996,GO:0016787,GO:0016788,GO:0019439,GO:0033013,GO:0033015,GO:0034641,GO:0042440,GO:0042742,GO:0043207,GO:0043226,GO:0043227,GO:0043229,GO:0043231,GO:…	S	Function unknown	Chlorophyllase
c4632_g1	sp|Q10Y48|PYRH_TRIEI	PYRH	Uridylate kinase		F	Nucleotide transport and metabolism
c4644_g1	sp|Q00624|ASOL_BRANA	ASOL	L-ascorbate oxidase homolog		Q	Secondary metabolites biosynthesis, transport, and catabolism	Cu-oxidase
c4682_g1	sp|P31792|POL_FENV1	POL	Pol polyprotein (Fragment)
c4694_g1	sp|Q9LFI1|PP280_ARATH	PP280	Pentatricopeptide repeat-containing protein At3g53360, mitochondrial		S	Function unknown
c4701_g1	sp|Q6WFW1|GLT3_CROSA	GLT3	Crocetin glucosyltransferase 3
c4722_g1	sp|Q9LY61|HSPR1_ARATH	HSPR1	Nematode resistance protein-like HSPRO1		S	Function unknown	Hs1pro-1_C
c4728_g1	sp|Q7LHG5|YI31B_YEAST	YI31B	Transposon Ty3-I Gag-Pol polyprotein
c4743_g1	sp|Q9SIV2|PSD2A_ARATH	PSD2A	26S proteasome non-ATPase regulatory subunit 2 homolog A	GO:0000502,GO:0001101,GO:0002376,GO:0003674,GO:0005488,GO:0005515,GO:0005575,GO:0005622,GO:0005623,GO:0005634,GO:0005737,GO:0005829,GO:0005838,GO:0005886,GO:0005911,GO:0006508,GO:0006511,GO:0006807,GO:0006950,GO:0006952,GO:0006955,GO:0008150,GO:0008152,GO:0008540,GO:0009056,GO:0009057,GO:0009506,GO:0009719,GO:0009725,GO:0009751,GO:0009987,GO:0010033,GO:0010498,GO:0014070,GO:0016020,GO:0019538,GO:…	O	Post-translational modification, protein turnover, and chaperones
c4748_g1	sp|A2X933|GT7_ORYSI	GT7	Probable glycosyltransferase 7		GM
c4754_g1					S	Function unknown	DUF220
c4773_g1	sp|Q9FZP1|HPSE3_ARATH	HPSE3	Heparanase-like protein 3				Glyco_hydro_79n
c4786_g1	sp|Q9ZPE7|EXO_ARATH	EXO	Protein EXORDIUM		L	Replication, recombination and repair	Phi_1
c4789_g1	sp|Q9T020|Y4391_ARATH	Y4391	Probable receptor-like protein kinase At4g39110		T	Signal transduction mechanisms	Malectin_like
c4797_g1	sp|Q76MR7|UBGAT_SCUBA	UBGAT	Baicalein 7-O-glucuronosyltransferase		CG
c4810_g1	sp|Q7LHG5|YI31B_YEAST	YI31B	Transposon Ty3-I Gag-Pol polyprotein
c4813_g1	sp|Q9LSC2|Y3589_ARATH	Y3589	PTI1-like tyrosine-protein kinase At3g15890
c4824_g1					S	Function unknown	DUF679
c4853_g1	sp|P20825|POL2_DROME	POL2	Retrovirus-related Pol polyprotein from transposon 297		L	Replication, recombination and repair
c4856_g1	sp|P28002|COMT1_MEDSA	COMT1	Caffeic acid 3-O-methyltransferase	GO:0000302,GO:0001101,GO:0003674,GO:0003824,GO:0005575,GO:0005622,GO:0005623,GO:0005634,GO:0005737,GO:0005886,GO:0005911,GO:0006725,GO:0006807,GO:0006950,GO:0006979,GO:0008150,GO:0008152,GO:0008168,GO:0008171,GO:0008757,GO:0009058,GO:0009506,GO:0009611,GO:0009636,GO:0009698,GO:0009699,GO:0009719,GO:0009723,GO:0009725,GO:0009751,GO:0009808,GO:0009809,GO:0009812,GO:0009813,GO:0009987,GO:0010033,GO:…	S	Function unknown	Dimerisation
c4859_g1	sp|Q9FKY5|MLO10_ARATH	MLO10	MLO-like protein 10	GO:0000003,GO:0005575,GO:0005622,GO:0005623,GO:0005737,GO:0005886,GO:0006950,GO:0006952,GO:0008150,GO:0009856,GO:0010483,GO:0012505,GO:0016020,GO:0022414,GO:0032501,GO:0044424,GO:0044464,GO:0044703,GO:0044706,GO:0050896,GO:0051703,GO:0051704,GO:0071944	G	Carbohydrate transport and metabolism	Mlo
c4869_g1	sp|Q9FFH3|IDD8_ARATH	IDD8	Zinc finger protein NUTCRACKER
c4896_g1	sp|P37472|HPRT_BACSU	HPRT	Hypoxanthine-guanine phosphoribosyltransferase		F	Nucleotide transport and metabolism	Pribosyltran
c4899_g1	sp|Q3EBR4|Y2394_ARATH	Y2394	Putative receptor-like protein kinase At2g30940
c4910_g1	sp|P59278|Y1745_ARATH	Y1745	Uncharacterized protein At1g51745		S	Function unknown	PWWP
c4924_g1				GO:0000166,GO:0003674,GO:0003824,GO:0005488,GO:0005524,GO:0005575,GO:0005622,GO:0005623,GO:0005634,GO:0005737,GO:0005739,GO:0005740,GO:0005741,GO:0006605,GO:0006626,GO:0006810,GO:0006839,GO:0006886,GO:0006996,GO:0007005,GO:0008104,GO:0008144,GO:0008150,GO:0009987,GO:0015031,GO:0015833,GO:0016020,GO:0016043,GO:0016462,GO:0016787,GO:0016817,GO:0016818,GO:0016887,GO:0017038,GO:0017076,GO:0017111,GO:…	O	Post-translational modification, protein turnover, and chaperones
c4935_g1	sp|Q9LUL5|PP229_ARATH	PP229	Pentatricopeptide repeat-containing protein At3g14330		S	Function unknown
c4940_g1	sp|B9RHP7|TPS11_RICCO	TPS11	Probable terpene synthase 11		C	Energy production and conversion	Terpene_synth_C
c4949_g1	sp|O00370|LORF2_HUMAN	LORF2	LINE-1 retrotransposable element ORF2 protein
c4952_g1	sp|Q9C523|DIR19_ARATH	DIR19	Dirigent protein 19
c4960_g1	sp|Q7ZY81|NPL1B_XENLA	NPL1B	Nucleosome assembly protein 1-like 1-B
c4967_g1	sp|Q94KB2|MLO13_ARATH	MLO13	MLO-like protein 13	GO:0005575,GO:0005623,GO:0005886,GO:0006950,GO:0006952,GO:0008150,GO:0016020,GO:0044464,GO:0050896,GO:0071944	G	Carbohydrate transport and metabolism
c4968_g1	sp|Q9FY48|KEG_ARATH	KEG	E3 ubiquitin-protein ligase KEG	GO:0001101,GO:0003674,GO:0003824,GO:0004672,GO:0004674,GO:0004842,GO:0005488,GO:0005515,GO:0005575,GO:0005622,GO:0005623,GO:0005737,GO:0005768,GO:0005769,GO:0005794,GO:0005802,GO:0006464,GO:0006468,GO:0006793,GO:0006796,GO:0006807,GO:0006810,GO:0006950,GO:0006952,GO:0007034,GO:0007154,GO:0007165,GO:0008150,GO:0008152,GO:0009719,GO:0009725,GO:0009737,GO:0009738,GO:0009755,GO:0009787,GO:0009788,GO:…	T	Signal transduction mechanisms
c4991_g1	sp|P04146|COPIA_DROME	COPIA	Copia protein
c4992_g1	sp|P10266|POK10_HUMAN	POK10	Endogenous retrovirus group K member 10 Pol protein
c5014_g1	sp|O22149|PME17_ARATH	PME17	Probable pectinesterase/pectinesterase inhibitor 17	GO:0003674,GO:0003824,GO:0004857,GO:0005575,GO:0005623,GO:0008150,GO:0016787,GO:0016788,GO:0030234,GO:0030599,GO:0043086,GO:0044092,GO:0044464,GO:0046910,GO:0050790,GO:0052689,GO:0065007,GO:0065009,GO:0071944,GO:0098772	G	Carbohydrate transport and metabolism
c5017_g1	sp|O49313|NDADB_ARATH	NDADB	NADH dehydrogenase [ubiquinone] 1 alpha subcomplex subunit 13-B
c5032_g1	sp|Q8GUH7|CSCLC_ARATH	CSCLC	CSC1-like protein HYP1		S	Function unknown
c5165_g1	sp|Q9C5N2|TMN9_ARATH	TMN9	Transmembrane 9 superfamily member 9
c5173_g1	sp|Q7F1X5|4CLL5_ORYSJ	4CLL5	4-coumarate--CoA ligase-like 5		I	Lipid transport and metabolism	AMP-binding
c5178_g1	sp|Q6YW62|AB44G_ORYSJ	AB44G	ABC transporter G family member 44
c5205_g1	sp|Q9LY41|ATL4_ARATH	ATL4	E3 ubiquitin-protein ligase ATL4
c5212_g1	sp|Q0WRY5|CDL1_ARATH	CDL1	Serine/threonine-protein kinase CDL1
c5223_g1					S	Function unknown
c5228_g1	sp|Q9SJF0|BSL2_ARATH	BSL2	Serine/threonine-protein phosphatase BSL2
c5264_g1	sp|Q9FJG1|SAU19_ARATH	SAU19	Auxin-responsive protein SAUR19		S	Function unknown	Auxin_inducible
c5288_g1	sp|Q9S7D1|DGDG1_ARATH	DGDG1	Digalactosyldiacylglycerol synthase 1, chloroplastic
c5290_g1	sp|P10978|POLX_TOBAC	POLX	Retrovirus-related Pol polyprotein from transposon TNT 1-94
c5313_g1	sp|Q9ASS4|Y5838_ARATH	Y5838	Probably inactive leucine-rich repeat receptor-like protein kinase At5g48380
c5322_g1	sp|Q93YS4|AB22G_ARATH	AB22G	ABC transporter G family member 22
c5324_g1	sp|Q9LHQ6|OCT4_ARATH	2004-10-01	Organic cation/carnitine transporter 4
c5344_g1	sp|P10978|POLX_TOBAC	POLX	Retrovirus-related Pol polyprotein from transposon TNT 1-94		L	Replication, recombination and repair
c5389_g1					A	RNA processing and modification
c5405_g1	sp|Q9CAT6|OCT1_ARATH	2001-10-01	Organic cation/carnitine transporter 1				Sugar_tr
c5411_g1	sp|Q9LEV7|FBT6_ARATH	FBT6	Probable folate-biopterin transporter 6		S	Function unknown
c5414_g1	sp|O49662|AHL24_ARATH	AHL24	AT-hook motif nuclear-localized protein 24	GO:0000003,GO:0003006,GO:0003674,GO:0003676,GO:0003677,GO:0003680,GO:0003690,GO:0003700,GO:0005488,GO:0005515,GO:0005575,GO:0005622,GO:0005623,GO:0005634,GO:0006355,GO:0007275,GO:0008150,GO:0009314,GO:0009416,GO:0009628,GO:0009639,GO:0009640,GO:0009642,GO:0009646,GO:0009647,GO:0009791,GO:0009889,GO:0010228,GO:0010468,GO:0010556,GO:0019219,GO:0019222,GO:0019899,GO:0022414,GO:0031323,GO:0031326,GO:…	K	Transcription	DUF296
c5428_g1					S	Function unknown
c5431_g1					S	Function unknown
c5432_g1	sp|Q9LF79|ACA8_ARATH	ACA8	Calcium-transporting ATPase 8, plasma membrane-type	GO:0000003,GO:0003674,GO:0003824,GO:0005215,GO:0005388,GO:0005488,GO:0005515,GO:0005516,GO:0005575,GO:0005622,GO:0005623,GO:0005886,GO:0005887,GO:0005911,GO:0006810,GO:0006811,GO:0006812,GO:0006816,GO:0007275,GO:0007338,GO:0008150,GO:0008324,GO:0009506,GO:0009555,GO:0009566,GO:0009605,GO:0009607,GO:0009624,GO:0015075,GO:0015085,GO:0015318,GO:0015399,GO:0015405,GO:0015662,GO:0016020,GO:0016021,GO:…	P	Inorganic ion transport and metabolism
c5434_g1	sp|Q9S7X6|ACL5_ARATH	ACL5	Thermospermine synthase ACAULIS5	GO:0003674,GO:0003824,GO:0005575,GO:0005622,GO:0005623,GO:0005737,GO:0006810,GO:0008150,GO:0009888,GO:0009914,GO:0009926,GO:0009987,GO:0010087,GO:0010089,GO:0010487,GO:0010817,GO:0016740,GO:0016765,GO:0016768,GO:0030154,GO:0032502,GO:0044424,GO:0044464,GO:0048759,GO:0048856,GO:0048869,GO:0051179,GO:0051234,GO:0060918,GO:0065007,GO:0065008,GO:1905177	E	Amino acid transport and metabolism	Spermine_synt_N,Spermine_synth
c5520_g1	sp|Q9XJ29|ASA2_ORYSJ	ASA2	Anthranilate synthase alpha subunit 2, chloroplastic				Chorismate_bind
c5521_g1	sp|O49636|MPC4_ARATH	MPC4	Mitochondrial pyruvate carrier 4
c5548_g1	sp|Q38873|CDPK7_ARATH	CDPK7	Calcium-dependent protein kinase 7
c5565_g1	sp|P10978|POLX_TOBAC	POLX	Retrovirus-related Pol polyprotein from transposon TNT 1-94
c5574_g1	sp|Q9MVK2|NU5C_PACAQ	NU5C	NAD(P)H-quinone oxidoreductase subunit 5, chloroplastic (Fragment)
c5575_g1					E	Amino acid transport and metabolism
c5577_g1	sp|Q9FZ86|PDCB3_ARATH	PDCB3	PLASMODESMATA CALLOSE-BINDING PROTEIN 3		S	Function unknown	X8
c5613_g1	sp|Q9ASR1|EF2_ARATH	EF2	Elongation factor 2
c5660_g1	sp|O94673|YG75_SCHPO	YG75	Uncharacterized membrane protein C776.05		I	Lipid transport and metabolism	DUF2838
c5684_g1	sp|Q9ZSY2|DNJ15_ARATH	DNJ15	Chaperone protein dnaJ 15	GO:0003674,GO:0005488,GO:0005515,GO:0008092,GO:0008150,GO:0009605,GO:0009606,GO:0009628,GO:0009629,GO:0009630,GO:0009958,GO:0050896	O	Post-translational modification, protein turnover, and chaperones
c5693_g1					S	Function unknown
c5700_g1	sp|P20825|POL2_DROME	POL2	Retrovirus-related Pol polyprotein from transposon 297		E	Amino acid transport and metabolism
c5725_g1					O	Post-translational modification, protein turnover, and chaperones
c5738_g1	sp|Q7G188|FIMB1_ARATH	FIMB1	Fimbrin-1	GO:0000003,GO:0000902,GO:0000904,GO:0003006,GO:0003674,GO:0003779,GO:0005488,GO:0005515,GO:0005575,GO:0005618,GO:0005622,GO:0005623,GO:0005737,GO:0005773,GO:0005829,GO:0005856,GO:0005884,GO:0006996,GO:0007010,GO:0007015,GO:0007623,GO:0008092,GO:0008150,GO:0009653,GO:0009826,GO:0009846,GO:0009856,GO:0009860,GO:0009932,GO:0009987,GO:0015629,GO:0016043,GO:0016049,GO:0022414,GO:0022607,GO:0030029,GO:…	Z	Cytoskeleton
c5771_g1	sp|Q2MHE4|HT1_ARATH	HT1	Serine/threonine-protein kinase HT1
c5784_g1	sp|P02576|ACTA_PHYPO	ACTA	Actin, plasmodial isoform	GO:0005575,GO:0005622,GO:0005623,GO:0005634,GO:0005737,GO:0005856,GO:0005886,GO:0005912,GO:0005924,GO:0005925,GO:0015629,GO:0016020,GO:0030054,GO:0030055,GO:0032991,GO:0043226,GO:0043227,GO:0043228,GO:0043229,GO:0043231,GO:0043232,GO:0044424,GO:0044444,GO:0044464,GO:0070161,GO:0071944,GO:0097433	Z	Cytoskeleton	Actin
c5790_g1	sp|Q9CAV7|STKLJ_ARATH	STKLJ	Probable transcription factor At3g04930	GO:0003674,GO:0003676,GO:0003677,GO:0005488,GO:0006355,GO:0008150,GO:0009889,GO:0010468,GO:0010556,GO:0019219,GO:0019222,GO:0031323,GO:0031326,GO:0043565,GO:0050789,GO:0050794,GO:0051171,GO:0051252,GO:0060255,GO:0065007,GO:0080090,GO:0097159,GO:1901363,GO:1903506,GO:2000112,GO:2001141	S	Function unknown	DUF573	GeBP
c5855_g1	sp|C6L7U1|LIN1_LOTJA	LIN1	Putative E3 ubiquitin-protein ligase LIN-1		S	Function unknown
c5859_g1							Transposase_21
c5899_g1					KL
c5900_g1	sp|Q9C9X5|CAP12_ARATH	CAP12	Putative clathrin assembly protein At1g68110
c5902_g1	sp|F4KGY6|RVE1_ARATH	RVE1	Protein REVEILLE 1				Myb_DNA-binding
c5911_g1					A	RNA processing and modification
c5918_g1					L	Replication, recombination and repair
c5921_g1	sp|A2XX73|ICMT_ORYSI	ICMT	Probable protein-S-isoprenylcysteine O-methyltransferase	GO:0000003,GO:0003006,GO:0003674,GO:0003824,GO:0003880,GO:0004671,GO:0005575,GO:0005622,GO:0005623,GO:0005737,GO:0005783,GO:0006464,GO:0006479,GO:0006481,GO:0006807,GO:0007275,GO:0008150,GO:0008152,GO:0008168,GO:0008171,GO:0008213,GO:0008276,GO:0008757,GO:0009787,GO:0009788,GO:0009791,GO:0009908,GO:0009966,GO:0009968,GO:0009987,GO:0010340,GO:0010646,GO:0010648,GO:0012505,GO:0016740,GO:0016741,GO:…	O	Post-translational modification, protein turnover, and chaperones	PEMT
c5926_g1	sp|Q9CA89|ROGFC_ARATH	ROGFC	Rop guanine nucleotide exchange factor 12	GO:0000003,GO:0000902,GO:0000904,GO:0001558,GO:0003006,GO:0003674,GO:0005085,GO:0005088,GO:0005089,GO:0005488,GO:0005515,GO:0005575,GO:0005623,GO:0005886,GO:0007275,GO:0008150,GO:0009653,GO:0009790,GO:0009791,GO:0009793,GO:0009826,GO:0009856,GO:0009860,GO:0009932,GO:0009987,GO:0010154,GO:0010769,GO:0016020,GO:0016043,GO:0016049,GO:0017016,GO:0017048,GO:0019899,GO:0022414,GO:0022603,GO:0022604,GO:…	T	Signal transduction mechanisms
c5927_g1	sp|Q9XWU2|SUP1_CAEEL	SUP1	Protein SUP-1		S	Function unknown
c5946_g1	sp|P38658|ERP60_SCHMA	ERP60	Probable protein disulfide-isomerase ER-60
c5967_g1	sp|Q6Z8C8|CDKF4_ORYSJ	CDKF4	Cyclin-dependent kinase F-4	GO:0003674,GO:0003824,GO:0004672,GO:0004674,GO:0005575,GO:0005622,GO:0005623,GO:0005634,GO:0005737,GO:0006464,GO:0006468,GO:0006793,GO:0006796,GO:0006807,GO:0007154,GO:0007165,GO:0008150,GO:0008152,GO:0009987,GO:0010468,GO:0016301,GO:0016310,GO:0016740,GO:0016772,GO:0016773,GO:0019222,GO:0019538,GO:0023052,GO:0035556,GO:0036211,GO:0043170,GO:0043226,GO:0043227,GO:0043229,GO:0043231,GO:0043412,GO:…	T	Signal transduction mechanisms	Pkinase
c5971_g1	sp|Q9LKA4|UBA2C_ARATH	UBA2C	UBP1-associated protein 2C
c5975_g1	sp|Q4KYM5|CCD42_ORYSJ	CCD42	Cyclin-D4-2	GO:0000003,GO:0003006,GO:0007275,GO:0008150,GO:0009790,GO:0009791,GO:0009793,GO:0010154,GO:0022414,GO:0032501,GO:0032502,GO:0048316,GO:0048608,GO:0048731,GO:0048856,GO:0050789,GO:0050794,GO:0051726,GO:0061458,GO:0065007	D	Cell cycle control, cell division, chromosome partitioning	Cyclin_C
c5979_g1				GO:0005575,GO:0005622,GO:0005623,GO:0005634,GO:0005730,GO:0031974,GO:0031981,GO:0043226,GO:0043227,GO:0043228,GO:0043229,GO:0043231,GO:0043232,GO:0043233,GO:0044422,GO:0044424,GO:0044428,GO:0044446,GO:0044464,GO:0070013	A	RNA processing and modification
c5985_g1	sp|Q9LVJ0|UVB31_ARATH	UVB31	UV-B-induced protein At3g17800, chloroplastic		S	Function unknown	DUF760
c5994_g1	sp|Q9SUG7|ATG11_ARATH	ATG11	Autophagy-related protein 11	GO:0000045,GO:0000272,GO:0000407,GO:0000422,GO:0001932,GO:0001934,GO:0003674,GO:0005198,GO:0005488,GO:0005515,GO:0005575,GO:0005622,GO:0005623,GO:0005737,GO:0005773,GO:0005776,GO:0005911,GO:0005975,GO:0005976,GO:0005977,GO:0005980,GO:0006073,GO:0006091,GO:0006112,GO:0006914,GO:0006996,GO:0007005,GO:0007033,GO:0007275,GO:0007568,GO:0008150,GO:0008152,GO:0009056,GO:0009057,GO:0009251,GO:0009506,GO:…	S	Function unknown
c6003_g1	sp|Q9LN49|KCS4_ARATH	KCS4	3-ketoacyl-CoA synthase 4				FAE1_CUT1_RppA
c6049_g1					L	Replication, recombination and repair
c6102_g1	sp|P48150|RS14_CAEEL	RS14	40S ribosomal protein S14
c6120_g1	sp|P46639|KNAT1_ARATH	KNAT1	Homeobox protein knotted-1-like 1
c6124_g1	sp|Q94KL7|SILD_FORIN	SILD	Secoisolariciresinol dehydrogenase (Fragment)
c6133_g1	sp|Q9FLC0|PER52_ARATH	PER52	Peroxidase 52		Q	Secondary metabolites biosynthesis, transport, and catabolism
c6141_g1	sp|Q53RK8|RH21_ORYSJ	RH21	DEAD-box ATP-dependent RNA helicase 21	GO:0000375,GO:0003674,GO:0003724,GO:0003824,GO:0004004,GO:0004386,GO:0005575,GO:0005622,GO:0005623,GO:0005634,GO:0005681,GO:0005682,GO:0005730,GO:0005737,GO:0006139,GO:0006396,GO:0006725,GO:0006807,GO:0008026,GO:0008150,GO:0008152,GO:0008186,GO:0008380,GO:0009987,GO:0010467,GO:0010501,GO:0016070,GO:0016462,GO:0016787,GO:0016817,GO:0016818,GO:0016887,GO:0017111,GO:0030532,GO:0031974,GO:0031981,GO:…	A	RNA processing and modification
c6154_g1	sp|Q9XIW1|XTH5_ARATH	XTH5	Probable xyloglucan endotransglucosylase/hydrolase protein 5		G	Carbohydrate transport and metabolism	Glyco_hydro_16
c6179_g1	sp|H3K2Y6|MED12_ARATH	MED12	Mediator of RNA polymerase II transcription subunit 12	GO:0005575,GO:0005622,GO:0005623,GO:0005634,GO:0005654,GO:0006139,GO:0006351,GO:0006352,GO:0006366,GO:0006367,GO:0006725,GO:0006807,GO:0008150,GO:0008152,GO:0009058,GO:0009059,GO:0009987,GO:0010467,GO:0016070,GO:0016592,GO:0018130,GO:0019438,GO:0031974,GO:0031981,GO:0032774,GO:0032991,GO:0034641,GO:0034645,GO:0034654,GO:0040034,GO:0043170,GO:0043226,GO:0043227,GO:0043229,GO:0043231,GO:0043233,GO:…	K	Transcription
c6193_g1					S	Function unknown
c6200_g1	sp|Q9M0M2|AB9B_ARATH	AB9B	ABC transporter B family member 9		Q	Secondary metabolites biosynthesis, transport, and catabolism	ABC_membrane,ABC_tran
c6210_g1	sp|P34654|YOT9_CAEEL	YOT9	Uncharacterized protein ZK632.9		K	Transcription
c6225_g1				GO:0003674,GO:0005488,GO:0005515,GO:0005575,GO:0005622,GO:0005623,GO:0005737,GO:0005783,GO:0005789,GO:0006457,GO:0006458,GO:0006508,GO:0006807,GO:0006950,GO:0008150,GO:0008152,GO:0009056,GO:0009057,GO:0009987,GO:0010033,GO:0010243,GO:0010498,GO:0012505,GO:0016020,GO:0016021,GO:0016043,GO:0019538,GO:0022607,GO:0030163,GO:0030176,GO:0030544,GO:0031072,GO:0031224,GO:0031227,GO:0031984,GO:0033554,GO:…	O	Post-translational modification, protein turnover, and chaperones
c6230_g1	sp|Q653P0|KOR1_ORYSJ	KOR1	Potassium channel KOR1	GO:0003674,GO:0005215,GO:0005216,GO:0005244,GO:0005249,GO:0005261,GO:0005267,GO:0005575,GO:0005623,GO:0005886,GO:0005887,GO:0006810,GO:0006811,GO:0006812,GO:0006813,GO:0008150,GO:0008324,GO:0009987,GO:0015075,GO:0015077,GO:0015079,GO:0015267,GO:0015271,GO:0015318,GO:0015672,GO:0016020,GO:0016021,GO:0022803,GO:0022832,GO:0022836,GO:0022838,GO:0022839,GO:0022843,GO:0022857,GO:0022890,GO:0030001,GO:…	PT		Ank_2,KHA
c6240_g1	sp|Q9FL59|FTIP1_ARATH	FTIP1	FT-interacting protein 1	GO:0003674,GO:0005488,GO:0005509,GO:0005575,GO:0005622,GO:0005623,GO:0005634,GO:0005654,GO:0005737,GO:0005783,GO:0005829,GO:0007154,GO:0007165,GO:0008150,GO:0009987,GO:0012505,GO:0016020,GO:0016021,GO:0019722,GO:0019932,GO:0023052,GO:0031224,GO:0031974,GO:0031981,GO:0035556,GO:0043167,GO:0043169,GO:0043226,GO:0043227,GO:0043229,GO:0043231,GO:0043233,GO:0044422,GO:0044424,GO:0044425,GO:0044428,GO:…	S	Function unknown	C2
c6251_g1	sp|Q0J9X2|ROC2_ORYSJ	ROC2	Homeobox-leucine zipper protein ROC2	GO:0000003,GO:0003006,GO:0003674,GO:0003676,GO:0003677,GO:0003700,GO:0005488,GO:0005575,GO:0005622,GO:0005623,GO:0005634,GO:0006355,GO:0007275,GO:0008150,GO:0008544,GO:0009790,GO:0009791,GO:0009793,GO:0009845,GO:0009888,GO:0009889,GO:0009913,GO:0009987,GO:0010154,GO:0010468,GO:0010556,GO:0019219,GO:0019222,GO:0022414,GO:0030154,GO:0030855,GO:0031323,GO:0031326,GO:0032501,GO:0032502,GO:0043226,GO:…	K	Transcription
c6276_g1	sp|Q6ZH85|PIRL2_ORYSJ	PIRL2	Plant intracellular Ras-group-related LRR protein 2				LRR_8
c6338_g1	sp|P39955|SAP1_YEAST	SAP1	Protein SAP1		O	Post-translational modification, protein turnover, and chaperones	AAA
c6365_g1	sp|P10978|POLX_TOBAC	POLX	Retrovirus-related Pol polyprotein from transposon TNT 1-94
c6420_g1	sp|P10978|POLX_TOBAC	POLX	Retrovirus-related Pol polyprotein from transposon TNT 1-94
c6457_g1	sp|O15819|H33A_DICDI	H33A	Histone H3.3 type a
c6461_g1	sp|O64815|HLS1L_ARATH	HLS1L	Probable N-acetyltransferase HLS1-like
c6492_g1					A	RNA processing and modification
c6505_g1	sp|Q69566|U88_HHV6U	U88	Uncharacterized protein U88
c6511_g1				GO:0003674,GO:0003824,GO:0004842,GO:0005575,GO:0005622,GO:0005623,GO:0005737,GO:0006464,GO:0006807,GO:0008150,GO:0008152,GO:0009987,GO:0016567,GO:0016740,GO:0019538,GO:0019787,GO:0032446,GO:0036211,GO:0043170,GO:0043412,GO:0044237,GO:0044238,GO:0044260,GO:0044267,GO:0044424,GO:0044464,GO:0061630,GO:0061659,GO:0070647,GO:0071704,GO:0140096,GO:1901564	O	Post-translational modification, protein turnover, and chaperones
c6556_g1	sp|Q6Z2L5|KPRS1_ORYSJ	KPRS1	Ribose-phosphate pyrophosphokinase 1, chloroplastic	GO:0005575,GO:0005622,GO:0005623,GO:0005737,GO:0009536,GO:0043226,GO:0043227,GO:0043229,GO:0043231,GO:0044424,GO:0044444,GO:0044464	EF		Pribosyl_synth
c6560_g1	sp|Q1EPG7|CSPL1_MUSAC	CSPL1	CASP-like protein 1E1		S	Function unknown	DUF588
c6586_g1					S	Function unknown	Glyoxalase
c6592_g1	sp|Q9M9E2|PPR45_ARATH	PPR45	Pentatricopeptide repeat-containing protein At1g15510, chloroplastic		S	Function unknown	PPR_2
c6593_g1	sp|Q56WD9|THIK2_ARATH	THIK2	3-ketoacyl-CoA thiolase 2, peroxisomal	GO:0003674,GO:0003824,GO:0003988,GO:0005575,GO:0005622,GO:0005623,GO:0005634,GO:0005730,GO:0005737,GO:0005739,GO:0005773,GO:0005774,GO:0005777,GO:0006082,GO:0006629,GO:0006631,GO:0006635,GO:0006950,GO:0006996,GO:0007031,GO:0008150,GO:0008152,GO:0009056,GO:0009058,GO:0009062,GO:0009507,GO:0009514,GO:0009536,GO:0009611,GO:0009657,GO:0009694,GO:0009695,GO:0009787,GO:0009789,GO:0009966,GO:0009967,GO:…	I	Lipid transport and metabolism
c6595_g1	sp|Q8NDZ0|BEND2_HUMAN	BEND2	BEN domain-containing protein 2
c6662_g1	sp|Q05085|PTR7_ARATH	PTR7	Protein NRT1/ PTR FAMILY 6.3				PTR2
c6693_g1	sp|Q9SZ83|Y4967_ARATH	Y4967	Uncharacterized oxidoreductase At4g09670		GQ
c6716_g1	sp|O64864|YLS3_ARATH	YLS3	Protein YLS3		S	Function unknown	LTP_2
c6742_g1	sp|Q9SYT0|ANXD1_ARATH	ANXD1	Annexin D1	GO:0001101,GO:0005575,GO:0005576,GO:0005622,GO:0005623,GO:0005634,GO:0005737,GO:0005829,GO:0006810,GO:0006950,GO:0006970,GO:0008150,GO:0008643,GO:0009266,GO:0009314,GO:0009408,GO:0009409,GO:0009414,GO:0009415,GO:0009416,GO:0009579,GO:0009628,GO:0009639,GO:0009651,GO:0010035,GO:0015774,GO:0016020,GO:0033036,GO:0033037,GO:0042221,GO:0043226,GO:0043227,GO:0043229,GO:0043231,GO:0044424,GO:0044444,GO:…	U	Intracellular trafficking, secretion, and vesicular transport	Annexin
c6798_g1					S	Function unknown	DUF563
c6804_g1	sp|Q9ZSP5|AIR3_ARATH	AIR3	Subtilisin-like protease SBT5.3				fn3_6
c6821_g1	sp|Q42602|C89A2_ARATH	C89A2	Cytochrome P450 89A2	GO:0003674,GO:0003824,GO:0004497,GO:0005575,GO:0008150,GO:0008152,GO:0009058,GO:0016020,GO:0016491,GO:0016705,GO:0016709,GO:0019748,GO:0044550,GO:0055114	Q	Secondary metabolites biosynthesis, transport, and catabolism
c6861_g1	sp|Q84LH8|PIF5_ARATH	PIF5	Transcription factor PIF5
c6892_g1	sp|Q9FYG4|GLOX1_ARATH	GLOX1	Aldehyde oxidase GLOX1
c6893_g1					S	Function unknown
c6899_g1	sp|A4WEU6|GARL_ENT38	GARL	5-keto-4-deoxy-D-glucarate aldolase		G	Carbohydrate transport and metabolism	HpcH_HpaI
c6953_g1					S	Function unknown
c7002_g1	sp|Q4R5S9|PLD3B_MACFA	PLD3B	PRELI domain containing protein 3B		U	Intracellular trafficking, secretion, and vesicular transport	PRELI
c7016_g1	sp|Q9STW5|MACP2_ARATH	MACP2	MACPF domain-containing protein At4g24290
c7029_g1					S	Function unknown	Transpos_assoc
c7032_g1	sp|A2WX64|STLP1_ORYSI	STLP1	Sialyltransferase-like protein 1				Glyco_transf_29
c7035_g1	sp|O81242|RHL1_ARATH	RHL1	DNA-binding protein RHL1	GO:0000902,GO:0000904,GO:0003674,GO:0003676,GO:0003677,GO:0005488,GO:0005575,GO:0005622,GO:0005623,GO:0005634,GO:0005730,GO:0006139,GO:0006259,GO:0006260,GO:0006261,GO:0006725,GO:0006807,GO:0007049,GO:0007275,GO:0008150,GO:0008152,GO:0009058,GO:0009059,GO:0009653,GO:0009888,GO:0009987,GO:0010015,GO:0010053,GO:0010054,GO:0016043,GO:0021700,GO:0022402,GO:0022622,GO:0030154,GO:0031974,GO:0031981,GO:…	S	Function unknown
c7040_g1	sp|Q39204|MYC2_ARATH	MYC2	Transcription factor MYC2
c7041_g1				GO:0000323,GO:0003674,GO:0003824,GO:0004553,GO:0004559,GO:0005575,GO:0005622,GO:0005623,GO:0005737,GO:0005764,GO:0005773,GO:0005975,GO:0005996,GO:0006013,GO:0006464,GO:0006517,GO:0006807,GO:0008150,GO:0008152,GO:0009100,GO:0009987,GO:0015923,GO:0016787,GO:0016798,GO:0019318,GO:0019538,GO:0036211,GO:0043170,GO:0043226,GO:0043227,GO:0043229,GO:0043231,GO:0043412,GO:0044237,GO:0044238,GO:0044260,GO:…	G	Carbohydrate transport and metabolism
c7081_g1	sp|F4I8S3|CLSY3_ARATH	CLSY3	SNF2 domain-containing protein CLASSY 3		A	RNA processing and modification	Helicase_C
c7083_g1	sp|Q84JL3|SINA3_ARATH	SINA3	E3 ubiquitin-protein ligase SINAT3
c7085_g1					S	Function unknown	DUF538
c7098_g1	sp|Q9C6I8|NOG1_ARATH	NOG1	Nucleolar GTP-binding protein 1	GO:0005575,GO:0016020	S	Function unknown
c7117_g1	sp|O64477|Y2913_ARATH	Y2913	G-type lectin S-receptor-like serine/threonine-protein kinase At2g19130	GO:0003674,GO:0003824,GO:0004672,GO:0004674,GO:0005488,GO:0005515,GO:0005516,GO:0005575,GO:0005623,GO:0005886,GO:0006464,GO:0006468,GO:0006793,GO:0006796,GO:0006807,GO:0008150,GO:0008152,GO:0009987,GO:0016020,GO:0016301,GO:0016310,GO:0016740,GO:0016772,GO:0016773,GO:0019538,GO:0036211,GO:0043170,GO:0043412,GO:0044237,GO:0044238,GO:0044260,GO:0044267,GO:0044464,GO:0071704,GO:0071944,GO:0140096,GO:…	T	Signal transduction mechanisms
c7124_g1	sp|Q9LDD1|BRG3_ARATH	BRG3	Probable BOI-related E3 ubiquitin-protein ligase 3		O	Post-translational modification, protein turnover, and chaperones
c7168_g1					O	Post-translational modification, protein turnover, and chaperones
c7173_g1	sp|Q9C5L3|GLPT1_ARATH	GLPT1	Putative glycerol-3-phosphate transporter 1	GO:0005575,GO:0005622,GO:0005623,GO:0005737,GO:0005773,GO:0005774,GO:0008150,GO:0016020,GO:0031090,GO:0042592,GO:0043226,GO:0043227,GO:0043229,GO:0043231,GO:0044422,GO:0044424,GO:0044437,GO:0044444,GO:0044446,GO:0044464,GO:0048878,GO:0050801,GO:0055062,GO:0055081,GO:0055083,GO:0065007,GO:0065008,GO:0072505,GO:0072506,GO:0098588,GO:0098771,GO:0098805	G	Carbohydrate transport and metabolism
c7194_g1	sp|P0CT38|TF25_SCHPO	TF25	Transposon Tf2-5 polyprotein
c7254_g1	sp|P04146|COPIA_DROME	COPIA	Copia protein
c7262_g1					S	Function unknown
c7273_g1	sp|Q69T58|ROC8_ORYSJ	ROC8	Homeobox-leucine zipper protein ROC8
c7278_g1					S	Function unknown
c7280_g1	sp|Q9STS9|PP268_ARATH	PP268	Putative pentatricopeptide repeat-containing protein At3g47840	GO:0003674,GO:0003676,GO:0003723,GO:0003824,GO:0004518,GO:0004519,GO:0005488,GO:0005575,GO:0005622,GO:0005623,GO:0006139,GO:0006725,GO:0006807,GO:0008150,GO:0008152,GO:0009451,GO:0009987,GO:0016070,GO:0016787,GO:0016788,GO:0034641,GO:0043170,GO:0043226,GO:0043227,GO:0043229,GO:0043231,GO:0043412,GO:0044237,GO:0044238,GO:0044424,GO:0044464,GO:0046483,GO:0071704,GO:0090304,GO:0090305,GO:0097159,GO:…	S	Function unknown
c7291_g1	sp|Q7XBH4|MYB4_ORYSJ	MYB4	Myb-related protein Myb4
c7310_g1	sp|P10978|POLX_TOBAC	POLX	Retrovirus-related Pol polyprotein from transposon TNT 1-94		L	Replication, recombination and repair	RVT_2
c7312_g1	sp|Q9XIM8|PP155_ARATH	PP155	Pentatricopeptide repeat-containing protein At2g15980
c7329_g1	sp|Q0WPN8|CRR60_ARATH	CRR60	Cysteine-rich repeat secretory protein 60	GO:0005575,GO:0005911,GO:0009506,GO:0030054,GO:0055044	S	Function unknown	Stress-antifung
c7335_g1	sp|Q6K833|MCES2_ORYSJ	MCES2	mRNA cap guanine-N7 methyltransferase 2	GO:0001510,GO:0003674,GO:0003824,GO:0004482,GO:0005575,GO:0005622,GO:0005623,GO:0005634,GO:0005845,GO:0006139,GO:0006370,GO:0006396,GO:0006397,GO:0006725,GO:0006807,GO:0008150,GO:0008152,GO:0008168,GO:0008170,GO:0008173,GO:0008174,GO:0008757,GO:0009451,GO:0009452,GO:0009987,GO:0010467,GO:0016070,GO:0016071,GO:0016556,GO:0016740,GO:0016741,GO:0032259,GO:0032991,GO:0034518,GO:0034641,GO:0036260,GO:…	Q	Secondary metabolites biosynthesis, transport, and catabolism	Pox_MCEL
c7337_g1	sp|Q9LV26|FBL45_ARATH	FBL45	Putative F-box/LRR-repeat protein At3g18150		S	Function unknown
c7343_g1	sp|Q9MAX3|SUT12_ARATH	SUT12	Sulfate transporter 1.2	GO:0003674,GO:0005215,GO:0005575,GO:0005623,GO:0005886,GO:0005887,GO:0006810,GO:0006811,GO:0006820,GO:0006950,GO:0007154,GO:0008150,GO:0008272,GO:0008509,GO:0009267,GO:0009605,GO:0009970,GO:0009987,GO:0009991,GO:0015075,GO:0015103,GO:0015116,GO:0015318,GO:0015698,GO:0016020,GO:0016021,GO:0022857,GO:0031224,GO:0031226,GO:0031667,GO:0031668,GO:0031669,GO:0033554,GO:0034220,GO:0042594,GO:0044425,GO:…	P	Inorganic ion transport and metabolism	Sulfate_transp
c7345_g1	sp|Q9FMG4|SC35_ARATH	SC35	Serine/arginine-rich splicing factor SC35
c7356_g1								Dof
c7371_g1	sp|Q6Z844|COPZ2_ORYSJ	COPZ2	Coatomer subunit zeta-2		U	Intracellular trafficking, secretion, and vesicular transport	Clat_adaptor_s
c7384_g1	sp|Q95V32|RS6_SPOFR	RS6	40S ribosomal protein S6				Ribosomal_S6e
c7386_g1	sp|Q9XIC7|SERK2_ARATH	SERK2	Somatic embryogenesis receptor kinase 2
c7387_g1	sp|Q8GU88|AB39G_ORYSJ	AB39G	ABC transporter G family member 39		Q	Secondary metabolites biosynthesis, transport, and catabolism	ABC_trans_N
c7390_g1	sp|Q38806|HSP22_ARATH	HSP22	22.0 kDa heat shock protein
c7400_g1	sp|Q0D5B9|SAP16_ORYSJ	SAP16	Zinc finger AN1 and C2H2 domain-containing stress-associated protein 16
c7412_g1	sp|Q8I7P9|POL5_DROME	POL5	Retrovirus-related Pol polyprotein from transposon opus
c7428_g1	sp|P03010|TRAC9_MAIZE	TRAC9	Putative AC9 transposase		E	Amino acid transport and metabolism
c7441_g1	sp|Q94637|VIT6_OSCTI	VIT6	Vitellogenin-6	GO:0008150,GO:0009889,GO:0009890,GO:0009892,GO:0010605,GO:0019222,GO:0031323,GO:0031324,GO:0031399,GO:0031400,GO:0032268,GO:0032269,GO:0032368,GO:0032370,GO:0032371,GO:0032373,GO:0032374,GO:0032376,GO:0032879,GO:0048518,GO:0048519,GO:0048523,GO:0050789,GO:0050794,GO:0051049,GO:0051050,GO:0051171,GO:0051172,GO:0051246,GO:0051248,GO:0060255,GO:0060620,GO:0065007,GO:0080090,GO:1903426,GO:1903427,GO:…	I	Lipid transport and metabolism	Vitellogenin_N
c7451_g1	sp|Q9LRR9|GLO1_ARATH	GLO1	Peroxisomal (S)-2-hydroxy-acid oxidase GLO1
c7470_g1				GO:0008150,GO:0010219,GO:0010220,GO:0048518,GO:0048583,GO:0048584,GO:0050789,GO:0065007,GO:0080134	S	Function unknown
c7475_g1	sp|Q9TXA7|API_ACAVI	API	Filarial antigen Av33				Pepsin-I3
c7512_g1	sp|P20086|MOBS_ACIFR	MOBS	Mobilization protein MobS
c7532_g1					S	Function unknown
c7595_g1	sp|Q9FJH6|AB1F_ARATH	AB1F	ABC transporter F family member 1		S	Function unknown
c7619_g1					A	RNA processing and modification
c7655_g1	sp|P10978|POLX_TOBAC	POLX	Retrovirus-related Pol polyprotein from transposon TNT 1-94		L	Replication, recombination and repair
c7738_g1	sp|Q8RZQ8|SWT1A_ORYSJ	SWT1A	Bidirectional sugar transporter SWEET1a	GO:0003674,GO:0005215,GO:0005575,GO:0005622,GO:0005623,GO:0005737,GO:0005783,GO:0005789,GO:0005886,GO:0005887,GO:0006810,GO:0008150,GO:0008643,GO:0009987,GO:0012505,GO:0015144,GO:0016020,GO:0016021,GO:0016043,GO:0022607,GO:0022857,GO:0031224,GO:0031226,GO:0031984,GO:0034219,GO:0042175,GO:0043226,GO:0043227,GO:0043229,GO:0043231,GO:0043933,GO:0044085,GO:0044422,GO:0044424,GO:0044425,GO:0044432,GO:…	U	Intracellular trafficking, secretion, and vesicular transport
c7747_g1	sp|Q7XLY8|ATL41_ORYSJ	ATL41	E3 ubiquitin-protein ligase Os04g0590900
c7758_g1	sp|Q2V6J9|UFOG7_FRAAN	UFOG7	UDP-glucose flavonoid 3-O-glucosyltransferase 7
c7781_g1				GO:0003333,GO:0003674,GO:0005215,GO:0005342,GO:0005575,GO:0005622,GO:0005623,GO:0005737,GO:0005773,GO:0005774,GO:0006810,GO:0006811,GO:0006820,GO:0006865,GO:0008150,GO:0008509,GO:0008514,GO:0015075,GO:0015171,GO:0015318,GO:0015711,GO:0015849,GO:0016020,GO:0022857,GO:0031090,GO:0034220,GO:0043226,GO:0043227,GO:0043229,GO:0043231,GO:0044422,GO:0044424,GO:0044437,GO:0044444,GO:0044446,GO:0044464,GO:…	E	Amino acid transport and metabolism
c7784_g1	sp|Q0RH18|TAL_FRAAA	TAL	Transaldolase		G	Carbohydrate transport and metabolism	TAL_FSA
c7792_g2	sp|F4J469|TI22L_ARATH	TI22L	Protein TIC 22-like, chloroplastic	GO:0005575,GO:0005622,GO:0005623,GO:0005737,GO:0009536,GO:0043226,GO:0043227,GO:0043229,GO:0043231,GO:0044424,GO:0044444,GO:0044464	S	Function unknown	Tic22
c7800_g1	sp|Q8H6G8|PHT18_ORYSJ	PHT18	Probable inorganic phosphate transporter 1-8	GO:0003674,GO:0005215,GO:0005315,GO:0005575,GO:0005623,GO:0005886,GO:0005887,GO:0006810,GO:0006811,GO:0006817,GO:0006820,GO:0006950,GO:0007154,GO:0008150,GO:0008509,GO:0009267,GO:0009605,GO:0009987,GO:0009991,GO:0015075,GO:0015103,GO:0015114,GO:0015291,GO:0015318,GO:0015698,GO:0016020,GO:0016021,GO:0016036,GO:0022804,GO:0022857,GO:0031224,GO:0031226,GO:0031667,GO:0031668,GO:0031669,GO:0033554,GO:…	P	Inorganic ion transport and metabolism
c7808_g1	sp|P10394|POL4_DROME	POL4	Retrovirus-related Pol polyprotein from transposon 412
c7813_g1	sp|Q84JH7|SIRB_ARATH	SIRB	Sirohydrochlorin ferrochelatase, chloroplastic	GO:0003674,GO:0003824,GO:0004325,GO:0005488,GO:0005515,GO:0005575,GO:0005622,GO:0005623,GO:0005737,GO:0006725,GO:0006778,GO:0006779,GO:0006783,GO:0006807,GO:0006950,GO:0006979,GO:0008150,GO:0008152,GO:0009058,GO:0009507,GO:0009536,GO:0009987,GO:0016829,GO:0018130,GO:0019354,GO:0019438,GO:0033013,GO:0033014,GO:0034641,GO:0042168,GO:0042440,GO:0042802,GO:0043226,GO:0043227,GO:0043229,GO:0043231,GO:…	S	Function unknown	CbiX
c7837_g1	sp|Q9S9Q9|Y1044_ARATH	Y1044	BTB/POZ domain-containing protein At1g30440		S	Function unknown	NPH3
c7861_g1	sp|Q9SIX1|KCS9_ARATH	KCS9	3-ketoacyl-CoA synthase 9	GO:0003674,GO:0003824,GO:0004312,GO:0005575,GO:0005622,GO:0005623,GO:0005737,GO:0005783,GO:0005829,GO:0005840,GO:0006950,GO:0008150,GO:0008152,GO:0009058,GO:0009266,GO:0009314,GO:0009409,GO:0009416,GO:0009628,GO:0009922,GO:0010025,GO:0010166,GO:0012505,GO:0016020,GO:0016740,GO:0016746,GO:0016747,GO:0022626,GO:0032991,GO:0043226,GO:0043227,GO:0043228,GO:0043229,GO:0043231,GO:0043232,GO:0044424,GO:…	I	Lipid transport and metabolism
c7868_g1	sp|Q9LUV4|FRL4A_ARATH	FRL4A	FRIGIDA-like protein 4a		J	Translation, ribosomal structure and biogenesis	Frigida
c7888_g1	sp|Q9SLV0|DTX48_ARATH	DTX48	Protein DETOXIFICATION 48
c7898_g1	sp|Q8VWQ5|WRK50_ARATH	WRK50	Probable WRKY transcription factor 50	GO:0001101,GO:0003674,GO:0003700,GO:0006355,GO:0006950,GO:0006952,GO:0007154,GO:0007165,GO:0008150,GO:0009605,GO:0009607,GO:0009620,GO:0009719,GO:0009725,GO:0009753,GO:0009755,GO:0009867,GO:0009889,GO:0009987,GO:0010033,GO:0010468,GO:0010556,GO:0019219,GO:0019222,GO:0023052,GO:0031323,GO:0031326,GO:0032870,GO:0042221,GO:0043207,GO:0050789,GO:0050794,GO:0050832,GO:0050896,GO:0051171,GO:0051252,GO:…	K	Transcription		WRKY
c7912_g1	sp|Q10PI5|ADPO3_ORYSJ	ADPO3	Heptahelical transmembrane protein ADIPOR3	GO:0008150,GO:0009719,GO:0009725,GO:0010033,GO:0042221,GO:0050896	T	Signal transduction mechanisms
c7925_g1	sp|Q7LHG5|YI31B_YEAST	YI31B	Transposon Ty3-I Gag-Pol polyprotein		I	Lipid transport and metabolism
c7939_g1							DUF4283
c7945_g1	sp|Q8K157|GALM_MOUSE	GALM	Aldose 1-epimerase				Aldose_epim
c7986_g1	sp|Q9LGZ2|LCYD1_ORYSJ	LCYD1	Putative L-cysteine desulfhydrase 1		E	Amino acid transport and metabolism	Aminotran_5
c7992_g1	sp|Q949Z1|PGLR4_ARATH	PGLR4	Polygalacturonase At1g48100
c8004_g1	sp|Q9SYA0|Y1150_ARATH	Y1150	G-type lectin S-receptor-like serine/threonine-protein kinase At1g61500		G	Carbohydrate transport and metabolism
c8060_g1	sp|O65413|STP12_ARATH	STP12	Sugar transport protein 12	GO:0003674,GO:0005215,GO:0005351,GO:0005355,GO:0005402,GO:0005575,GO:0005622,GO:0005623,GO:0005634,GO:0005737,GO:0005773,GO:0005886,GO:0005911,GO:0006810,GO:0006811,GO:0006812,GO:0008150,GO:0008324,GO:0008643,GO:0008645,GO:0009506,GO:0015075,GO:0015077,GO:0015078,GO:0015144,GO:0015145,GO:0015149,GO:0015291,GO:0015293,GO:0015294,GO:0015295,GO:0015318,GO:0015672,GO:0015749,GO:0016020,GO:0022804,GO:…	U	Intracellular trafficking, secretion, and vesicular transport
c8086_g1	sp|P10978|POLX_TOBAC	POLX	Retrovirus-related Pol polyprotein from transposon TNT 1-94
c8107_g1					I	Lipid transport and metabolism
c8134_g1	sp|Q9C554|EXPA1_ARATH	EXPA1	Expansin-A1
c8148_g1	sp|Q02439|E13F_HORVU	E13F	Putative glucan endo-1,3-beta-glucosidase GVI (Fragment)		G	Carbohydrate transport and metabolism	Glyco_hydro_17
c8193_g1	sp|B9DFI7|PMT2_ARATH	PMT2	Probable methyltransferase PMT2	GO:0003674,GO:0003824,GO:0005575,GO:0005622,GO:0005623,GO:0005737,GO:0005768,GO:0005794,GO:0005802,GO:0008150,GO:0008152,GO:0008168,GO:0008757,GO:0012505,GO:0016020,GO:0016740,GO:0016741,GO:0031410,GO:0031982,GO:0031984,GO:0032259,GO:0043226,GO:0043227,GO:0043229,GO:0043231,GO:0044422,GO:0044424,GO:0044431,GO:0044444,GO:0044446,GO:0044464,GO:0097708,GO:0098791	S	Function unknown
c8205_g1	sp|Q39096|ERD15_ARATH	ERD15	Protein EARLY RESPONSIVE TO DEHYDRATION 15	GO:0001101,GO:0005575,GO:0005622,GO:0005623,GO:0005737,GO:0006950,GO:0008150,GO:0009314,GO:0009414,GO:0009415,GO:0009416,GO:0009605,GO:0009607,GO:0009617,GO:0009628,GO:0009642,GO:0009644,GO:0010035,GO:0042221,GO:0043207,GO:0044424,GO:0044464,GO:0050896,GO:0051704,GO:0051707,GO:1901700	S	Function unknown
c8220_g1	sp|Q4G2J3|DER22_MAIZE	DER22	Derlin-2.2		S	Function unknown
c8258_g1	sp|P57681|PCYOX_ARATH	PCYOX	Farnesylcysteine lyase	GO:0000096,GO:0000098,GO:0001101,GO:0001735,GO:0003674,GO:0003824,GO:0005575,GO:0005622,GO:0005623,GO:0005737,GO:0005773,GO:0005774,GO:0006082,GO:0006508,GO:0006520,GO:0006575,GO:0006629,GO:0006644,GO:0006720,GO:0006721,GO:0006790,GO:0006793,GO:0006796,GO:0006807,GO:0007154,GO:0007165,GO:0008150,GO:0008152,GO:0009056,GO:0009057,GO:0009063,GO:0009719,GO:0009725,GO:0009737,GO:0009738,GO:0009755,GO:…	S	Function unknown
c8292_g1	sp|Q94B71|OBE3_ARATH	OBE3	Protein OBERON 3
c8314_g1	sp|Q66GQ5|RWA3_ARATH	RWA3	Protein REDUCED WALL ACETYLATION 3
c8326_g1	sp|Q7LHG5|YI31B_YEAST	YI31B	Transposon Ty3-I Gag-Pol polyprotein		H	Coenzyme transport and metabolism
c8330_g1	sp|F4KBP5|CHR4_ARATH	CHR4	Protein CHROMATIN REMODELING 4	GO:0003674,GO:0005488,GO:0005515,GO:0005575,GO:0005622,GO:0005623,GO:0005634,GO:0006325,GO:0006342,GO:0006344,GO:0006355,GO:0006996,GO:0008150,GO:0009889,GO:0009890,GO:0009892,GO:0009987,GO:0010468,GO:0010556,GO:0010558,GO:0010605,GO:0010629,GO:0016043,GO:0016458,GO:0019219,GO:0019222,GO:0031323,GO:0031324,GO:0031326,GO:0031327,GO:0040029,GO:0042802,GO:0042803,GO:0043226,GO:0043227,GO:0043229,GO:…	KL		Chromo,zf-HC5HC2H
c8351_g1	sp|F4IAT2|THOC2_ARATH	THOC2	THO complex subunit 2
c8367_g1	sp|Q944A7|Y4523_ARATH	Y4523	Probable serine/threonine-protein kinase At4g35230
c8376_g1	sp|Q8GUC3|BBR_HORVU	BBR	Protein Barley B recombinant	GO:0003674,GO:0003676,GO:0003677,GO:0003700,GO:0005488,GO:0005575,GO:0005622,GO:0005623,GO:0005634,GO:0006355,GO:0008150,GO:0009719,GO:0009723,GO:0009725,GO:0009889,GO:0010033,GO:0010468,GO:0010556,GO:0019219,GO:0019222,GO:0031323,GO:0031326,GO:0042221,GO:0043226,GO:0043227,GO:0043229,GO:0043231,GO:0043565,GO:0044424,GO:0044464,GO:0050789,GO:0050793,GO:0050794,GO:0050896,GO:0051171,GO:0051252,GO:…	S	Function unknown		BBR-BPC
c8444_g1	sp|Q8GY97|CSTR2_ARATH	CSTR2	CMP-sialic acid transporter 2	GO:0003674,GO:0005215,GO:0005342,GO:0006810,GO:0006811,GO:0006820,GO:0008150,GO:0008509,GO:0008514,GO:0015075,GO:0015136,GO:0015318,GO:0015711,GO:0015739,GO:0015849,GO:0022857,GO:0034220,GO:0046942,GO:0046943,GO:0051179,GO:0051234,GO:0055085,GO:0071702,GO:0098656,GO:1901264,GO:1901505,GO:1903825,GO:1905039	EG
c8459_g1					S	Function unknown
c8474_g1					S	Function unknown	PGG
c8514_g1	sp|Q39817|CALX_SOYBN	CALX	Calnexin homolog				Calreticulin
c8525_g1	sp|Q94AL9|AGT22_ARATH	AGT22	Alanine--glyoxylate aminotransferase 2 homolog 2, mitochondrial	GO:0003674,GO:0003824,GO:0005488,GO:0005515,GO:0005575,GO:0005622,GO:0005623,GO:0005737,GO:0005739,GO:0007154,GO:0008144,GO:0008150,GO:0008453,GO:0008483,GO:0009605,GO:0009987,GO:0009991,GO:0016740,GO:0016769,GO:0019842,GO:0030170,GO:0031667,GO:0031668,GO:0031669,GO:0036094,GO:0042802,GO:0043167,GO:0043168,GO:0043226,GO:0043227,GO:0043229,GO:0043231,GO:0043562,GO:0044424,GO:0044444,GO:0044464,GO:…	E	Amino acid transport and metabolism
c8528_g1	sp|Q9FVN0|AMT13_SOLLC	AMT13	Ammonium transporter 1 member 3				Ammonium_transp
c8543_g1	sp|Q9C757|INT2_ARATH	INT2	Probable inositol transporter 2		U	Intracellular trafficking, secretion, and vesicular transport
c8555_g1	sp|Q9FM19|HIR1_ARATH	HIR1	Hypersensitive-induced response protein 1
c8565_g1					S	Function unknown
c8580_g1	sp|P24465|C71A1_PERAE	C71A1	Cytochrome P450 71A1
c8582_g1	sp|Q7EZW6|CSLD3_ORYSJ	CSLD3	Cellulose synthase-like protein D3	GO:0000003,GO:0000030,GO:0003674,GO:0003824,GO:0005575,GO:0005622,GO:0005623,GO:0005737,GO:0005794,GO:0008150,GO:0008152,GO:0009846,GO:0009856,GO:0009987,GO:0012505,GO:0016740,GO:0016757,GO:0016758,GO:0019187,GO:0022414,GO:0032501,GO:0043226,GO:0043227,GO:0043229,GO:0043231,GO:0044424,GO:0044444,GO:0044464,GO:0044706,GO:0051704,GO:0051753,GO:0070085,GO:0071554,GO:0071669,GO:0097502	G	Carbohydrate transport and metabolism
c8593_g1	sp|Q8LGS1|MARD1_ARATH	MARD1	Protein MARD1		S	Function unknown
c8594_g1	sp|Q5YDB6|CPL1_ARATH	CPL1	RNA polymerase II C-terminal domain phosphatase-like 1	GO:0000428,GO:0003674,GO:0003824,GO:0004647,GO:0004721,GO:0004722,GO:0005575,GO:0005622,GO:0005623,GO:0005634,GO:0005654,GO:0005737,GO:0006355,GO:0006357,GO:0006464,GO:0006470,GO:0006793,GO:0006796,GO:0006807,GO:0007154,GO:0007165,GO:0008150,GO:0008152,GO:0008420,GO:0009719,GO:0009725,GO:0009733,GO:0009734,GO:0009755,GO:0009889,GO:0009891,GO:0009893,GO:0009987,GO:0010033,GO:0010468,GO:0010556,GO:…	K	Transcription
c8606_g1	sp|A7PW81|PGIP_VITVI	PGIP	Polygalacturonase inhibitor
c8625_g1	sp|Q8VYU3|GCH1_SOLLC	GCH1	GTP cyclohydrolase 1	GO:0000166,GO:0001882,GO:0001883,GO:0003674,GO:0003824,GO:0003933,GO:0003934,GO:0005488,GO:0005515,GO:0005525,GO:0005575,GO:0005622,GO:0005623,GO:0005737,GO:0006066,GO:0006725,GO:0006729,GO:0006732,GO:0006793,GO:0006796,GO:0006807,GO:0006950,GO:0006979,GO:0008150,GO:0008152,GO:0008270,GO:0008277,GO:0009058,GO:0009108,GO:0009966,GO:0009987,GO:0010646,GO:0016020,GO:0016787,GO:0016810,GO:0016814,GO:…	H	Coenzyme transport and metabolism
c8634_g1	sp|Q8L838|COG4_ARATH	COG4	Conserved oligomeric Golgi complex subunit 4
c8652_g1					L	Replication, recombination and repair
c8656_g1							DUF674
c8679_g1	sp|Q8RY67|WAKLO_ARATH	WAKLO	Wall-associated receptor kinase-like 14
c8685_g1	sp|Q5VRD1|IAA1_ORYSJ	IAA1	Auxin-responsive protein IAA1	GO:0003674,GO:0003700,GO:0005488,GO:0005515,GO:0005575,GO:0005622,GO:0005623,GO:0005634,GO:0006355,GO:0007154,GO:0007165,GO:0008150,GO:0009719,GO:0009725,GO:0009733,GO:0009734,GO:0009755,GO:0009889,GO:0009987,GO:0010033,GO:0010468,GO:0010556,GO:0019219,GO:0019222,GO:0023052,GO:0031323,GO:0031326,GO:0032870,GO:0042221,GO:0042802,GO:0043226,GO:0043227,GO:0043229,GO:0043231,GO:0044424,GO:0044464,GO:…	K	Transcription
c8696_g1	sp|Q9LT96|Y5977_ARATH	Y5977	Probable leucine-rich repeat receptor-like protein kinase At5g49770
c8710_g1					L	Replication, recombination and repair
c8718_g1	sp|Q8LE94|RING3_ARATH	RING3	E3 ubiquitin-protein ligase At3g02290		O	Post-translational modification, protein turnover, and chaperones
c8739_g1					S	Function unknown	DUF4283
c8741_g1	sp|P15792|KPK1_PHAVU	KPK1	Protein kinase PVPK-1	GO:0000902,GO:0000904,GO:0003674,GO:0003824,GO:0004672,GO:0004674,GO:0005488,GO:0005543,GO:0005575,GO:0005622,GO:0005623,GO:0005634,GO:0005730,GO:0005737,GO:0005886,GO:0006464,GO:0006468,GO:0006793,GO:0006796,GO:0006807,GO:0006810,GO:0007154,GO:0007165,GO:0007275,GO:0008150,GO:0008152,GO:0008289,GO:0009653,GO:0009888,GO:0009914,GO:0009925,GO:0009926,GO:0009987,GO:0010015,GO:0010053,GO:0010054,GO:…	T	Signal transduction mechanisms	Pkinase
c8752_g1	sp|Q94A02|TAR2_ARATH	TAR2	Tryptophan aminotransferase-related protein 2
c8777_g1								C2H2
c8779_g1	sp|Q0DJS1|TOR_ORYSJ	TOR	Serine/threonine-protein kinase TOR
c8796_g1	sp|Q84ZN6|CESA8_ORYSJ	CESA8	Probable cellulose synthase A catalytic subunit 8 [UDP-forming]	GO:0000271,GO:0000278,GO:0000281,GO:0000910,GO:0003674,GO:0003824,GO:0005575,GO:0005622,GO:0005623,GO:0005737,GO:0005768,GO:0005794,GO:0005802,GO:0005886,GO:0005911,GO:0005975,GO:0005976,GO:0006073,GO:0006950,GO:0006952,GO:0007049,GO:0008150,GO:0008152,GO:0009058,GO:0009059,GO:0009250,GO:0009506,GO:0009832,GO:0009833,GO:0009834,GO:0009987,GO:0012505,GO:0016020,GO:0016051,GO:0016740,GO:0016757,GO:…	G	Carbohydrate transport and metabolism
c8847_g1	sp|F4KFT7|TENAC_ARATH	TENAC	Probable aminopyrimidine aminohydrolase, mitochondrial		K	Transcription	TENA_THI-4
c8848_g1	sp|Q9FE20|PBS1_ARATH	PBS1	Serine/threonine-protein kinase PBS1				Pkinase_Tyr
c8864_g1					S	Function unknown	Cupin_3
c8870_g1	sp|Q9C5Y0|PLDD1_ARATH	PLDD1	Phospholipase D delta	GO:0003674,GO:0003824,GO:0004620,GO:0004630,GO:0005575,GO:0005622,GO:0005623,GO:0005737,GO:0005773,GO:0005886,GO:0005911,GO:0006629,GO:0006644,GO:0006650,GO:0006793,GO:0006796,GO:0006950,GO:0008081,GO:0008150,GO:0008152,GO:0008219,GO:0009266,GO:0009409,GO:0009506,GO:0009628,GO:0009787,GO:0009789,GO:0009966,GO:0009967,GO:0009987,GO:0010119,GO:0010646,GO:0010647,GO:0012501,GO:0016020,GO:0016298,GO:…	I	Lipid transport and metabolism
c8877_g1	sp|Q42456|ASPR1_ORYSJ	ASPR1	Aspartic proteinase oryzasin-1	GO:0003674,GO:0003824,GO:0004175,GO:0004190,GO:0005575,GO:0005622,GO:0005623,GO:0005737,GO:0005773,GO:0005829,GO:0005911,GO:0006508,GO:0006807,GO:0006950,GO:0006970,GO:0008150,GO:0008152,GO:0008233,GO:0009056,GO:0009057,GO:0009506,GO:0009628,GO:0009651,GO:0009719,GO:0009725,GO:0009735,GO:0010033,GO:0010035,GO:0010038,GO:0016787,GO:0019538,GO:0030054,GO:0030163,GO:0042221,GO:0043170,GO:0043226,GO:…	O	Post-translational modification, protein turnover, and chaperones
c8880_g1	sp|Q9ZT07|RKS1_ARATH	RKS1	G-type lectin S-receptor-like serine/threonine-protein kinase RKS1	GO:0003674,GO:0003824,GO:0004672,GO:0004674,GO:0005488,GO:0005515,GO:0005516,GO:0005575,GO:0005623,GO:0005886,GO:0006464,GO:0006468,GO:0006793,GO:0006796,GO:0006807,GO:0008150,GO:0008152,GO:0009987,GO:0016020,GO:0016301,GO:0016310,GO:0016740,GO:0016772,GO:0016773,GO:0019538,GO:0036211,GO:0043170,GO:0043412,GO:0044237,GO:0044238,GO:0044260,GO:0044267,GO:0044464,GO:0071704,GO:0071944,GO:0140096,GO:…	T	Signal transduction mechanisms	Pkinase
c8903_g1	sp|Q8RWL6|STY17_ARATH	STY17	Serine/threonine-protein kinase STY17	GO:0003674,GO:0003824,GO:0004672,GO:0004674,GO:0004712,GO:0005575,GO:0005622,GO:0005623,GO:0005737,GO:0005829,GO:0006464,GO:0006468,GO:0006793,GO:0006796,GO:0006807,GO:0006996,GO:0007154,GO:0007165,GO:0008150,GO:0008152,GO:0009657,GO:0009658,GO:0009987,GO:0016043,GO:0016301,GO:0016310,GO:0016740,GO:0016772,GO:0016773,GO:0019538,GO:0023052,GO:0035556,GO:0036211,GO:0043170,GO:0043412,GO:0044237,GO:…	T	Signal transduction mechanisms
c8941_g1	sp|O04057|ASPR_CUCPE	ASPR	Aspartic proteinase
c8977_g1	sp|P10978|POLX_TOBAC	POLX	Retrovirus-related Pol polyprotein from transposon TNT 1-94
c8994_g1	sp|Q8W0W3|TF2B_ORYSJ	TF2B	Transcription initiation factor IIB
c9015_g1	sp|F4IYM4|DEX1_ARATH	DEX1	Protein DEFECTIVE IN EXINE FORMATION 1
c9019_g1	sp|A2Z9A6|U496D_ORYSI	U496D	UPF0496 protein 4
c9056_g1	sp|Q10LZ9|C3H23_ORYSJ	C3H23	Zinc finger CCCH domain-containing protein 23
c9066_g1	sp|Q9LET3|RBL20_ARATH	RBL20	Rhomboid-like protein 20	GO:0003674,GO:0005488,GO:0005515,GO:0032182,GO:0043130	S	Function unknown
c9073_g1	sp|Q1ECI2|ERF23_ARATH	ERF23	Ethylene-responsive transcription factor ERF023	GO:0003674,GO:0003700,GO:0006355,GO:0008150,GO:0009889,GO:0010468,GO:0010556,GO:0019219,GO:0019222,GO:0031323,GO:0031326,GO:0050789,GO:0050794,GO:0051171,GO:0051252,GO:0060255,GO:0065007,GO:0080090,GO:0140110,GO:1903506,GO:2000112,GO:2001141	K	Transcription	AP2	ERF
c9097_g1	sp|Q8LPB4|PSKR1_DAUCA	PSKR1	Phytosulfokine receptor 1	GO:0001653,GO:0002376,GO:0003674,GO:0003824,GO:0004383,GO:0004672,GO:0004674,GO:0006139,GO:0006163,GO:0006164,GO:0006182,GO:0006464,GO:0006468,GO:0006725,GO:0006753,GO:0006793,GO:0006796,GO:0006807,GO:0006950,GO:0006952,GO:0006955,GO:0007154,GO:0007165,GO:0008150,GO:0008152,GO:0009058,GO:0009117,GO:0009150,GO:0009152,GO:0009165,GO:0009187,GO:0009190,GO:0009259,GO:0009260,GO:0009975,GO:0009987,GO:…	T	Signal transduction mechanisms	LRR_8
c9098_g1	sp|Q9LP24|Y1571_ARATH	Y1571	Probable leucine-rich repeat receptor-like protein kinase At1g35710				LRR_8
c9103_g1	sp|Q6YUB8|BRXL1_ORYSJ	BRXL1	Protein Brevis radix-like 1
c9116_g1	sp|P14381|YTX2_XENLA	YTX2	Transposon TX1 uncharacterized 149 kDa protein		E	Amino acid transport and metabolism
c9144_g1					S	Function unknown	DUF761
c9171_g1					T	Signal transduction mechanisms
c9179_g1	sp|Q9UTC5|YIDE_SCHPO	YIDE	Putative uridine kinase C227.14	GO:0003674,GO:0003824,GO:0004849,GO:0006139,GO:0006206,GO:0006213,GO:0006220,GO:0006221,GO:0006222,GO:0006725,GO:0006753,GO:0006793,GO:0006796,GO:0006807,GO:0008150,GO:0008152,GO:0008655,GO:0009058,GO:0009112,GO:0009116,GO:0009117,GO:0009119,GO:0009123,GO:0009124,GO:0009129,GO:0009130,GO:0009156,GO:0009161,GO:0009163,GO:0009165,GO:0009173,GO:0009174,GO:0009218,GO:0009220,GO:0009259,GO:0009260,GO:…	FH		PRK
c9195_g1	sp|O82337|AGP16_ARATH	AGP16	Arabinogalactan peptide 16
c9210_g1	sp|Q9LFB8|PTR5_ARATH	PTR5	Protein NRT1/ PTR FAMILY 8.2	GO:0003674,GO:0005215,GO:0005575,GO:0005623,GO:0005886,GO:0005911,GO:0006807,GO:0006810,GO:0006857,GO:0008150,GO:0008152,GO:0009506,GO:0015833,GO:0016020,GO:0022857,GO:0030054,GO:0035672,GO:0035673,GO:0042886,GO:0042887,GO:0042937,GO:0042938,GO:0042939,GO:0044464,GO:0051179,GO:0051234,GO:0055044,GO:0055085,GO:0071702,GO:0071705,GO:0071944,GO:1904680	E	Amino acid transport and metabolism
c9213_g1	sp|Q9C652|RBP1_ARATH	RBP1	RNA-binding protein 1		A	RNA processing and modification	RRM_1
c9220_g1	sp|A7NY33|PER4_VITVI	PER4	Peroxidase 4		Q	Secondary metabolites biosynthesis, transport, and catabolism	peroxidase
c9225_g1	sp|Q9MA55|ACBP4_ARATH	ACBP4	Acyl-CoA-binding domain-containing protein 4	GO:0000062,GO:0000166,GO:0001101,GO:0001666,GO:0003674,GO:0005488,GO:0005575,GO:0005622,GO:0005623,GO:0005634,GO:0005737,GO:0005829,GO:0006810,GO:0006869,GO:0006950,GO:0008150,GO:0009314,GO:0009416,GO:0009628,GO:0009719,GO:0009723,GO:0009725,GO:0009753,GO:0010033,GO:0010876,GO:0017076,GO:0030554,GO:0032553,GO:0032555,GO:0032559,GO:0033036,GO:0033218,GO:0036094,GO:0036293,GO:0042221,GO:0043167,GO:…	I	Lipid transport and metabolism
c9236_g1	sp|Q55G88|PSMG3_DICDI	PSMG3	Proteasome assembly chaperone 3		S	Function unknown	PAC3
c9256_g1	sp|Q9ZV15|CDPKK_ARATH	CDPKK	Calcium-dependent protein kinase 20	GO:0001101,GO:0003674,GO:0003824,GO:0004672,GO:0004674,GO:0004683,GO:0005488,GO:0005509,GO:0005515,GO:0005516,GO:0005575,GO:0005622,GO:0005623,GO:0005634,GO:0005737,GO:0005777,GO:0005778,GO:0005783,GO:0005789,GO:0006464,GO:0006468,GO:0006793,GO:0006796,GO:0006807,GO:0007154,GO:0007165,GO:0008150,GO:0008152,GO:0009719,GO:0009725,GO:0009737,GO:0009738,GO:0009755,GO:0009931,GO:0009987,GO:0010033,GO:…	T	Signal transduction mechanisms
c9266_g1	sp|Q6NKW9|E138_ARATH	E138	Glucan endo-1,3-beta-glucosidase 8
c9273_g1	sp|Q9FGF8|ABR1_ARATH	ABR1	Ethylene-responsive transcription factor ABR1
c9276_g1	sp|Q8L5T5|LBD15_ARATH	LBD15	LOB domain-containing protein 15				LOB
c9292_g1	sp|P10978|POLX_TOBAC	POLX	Retrovirus-related Pol polyprotein from transposon TNT 1-94
c9321_g1	sp|P0AGJ2|TRMH_ECOLI	TRMH	tRNA (guanosine(18)-2'-O)-methyltransferase		A	RNA processing and modification	SpoU_methylase
c9344_g1	sp|C6L7U1|LIN1_LOTJA	LIN1	Putative E3 ubiquitin-protein ligase LIN-1		S	Function unknown
c9360_g1	sp|P52413|ACP3_CUPLA	ACP3	Acyl carrier protein 3, chloroplastic	GO:0000035,GO:0000036,GO:0002376,GO:0003674,GO:0005488,GO:0005575,GO:0005622,GO:0005623,GO:0005737,GO:0005829,GO:0005975,GO:0006082,GO:0006629,GO:0006631,GO:0006633,GO:0006643,GO:0006644,GO:0006664,GO:0006793,GO:0006796,GO:0006950,GO:0006952,GO:0006955,GO:0007275,GO:0008150,GO:0008152,GO:0008610,GO:0008654,GO:0009058,GO:0009245,GO:0009247,GO:0009311,GO:0009312,GO:0009507,GO:0009536,GO:0009605,GO:…	I	Lipid transport and metabolism
c9371_g1	sp|Q0DBU5|RH31_ORYSJ	RH31	DEAD-box ATP-dependent RNA helicase 31
c9393_g1	sp|Q1PF35|RIC6_ARATH	RIC6	CRIB domain-containing protein RIC6	GO:0000003,GO:0000902,GO:0000904,GO:0003006,GO:0005575,GO:0005623,GO:0005886,GO:0008150,GO:0009653,GO:0009826,GO:0009856,GO:0009860,GO:0009932,GO:0009987,GO:0016020,GO:0016043,GO:0016049,GO:0016324,GO:0022414,GO:0030154,GO:0032501,GO:0032502,GO:0032989,GO:0040007,GO:0044425,GO:0044459,GO:0044464,GO:0044706,GO:0045177,GO:0048468,GO:0048588,GO:0048589,GO:0048856,GO:0048868,GO:0048869,GO:0051704,GO:…	S	Function unknown	PBD
c9397_g1					S	Function unknown
c9409_g1	sp|Q91YJ3|THYN1_MOUSE	THYN1	Thymocyte nuclear protein 1		S	Function unknown
c9412_g1	sp|Q9M1X2|FAP1_ARATH	FAP1	Fatty-acid-binding protein 1	GO:0003674,GO:0005488,GO:0005504,GO:0005575,GO:0005622,GO:0005623,GO:0005737,GO:0005739,GO:0006082,GO:0006629,GO:0006631,GO:0008150,GO:0008152,GO:0008289,GO:0009507,GO:0009526,GO:0009532,GO:0009536,GO:0009570,GO:0009941,GO:0009987,GO:0019752,GO:0031406,GO:0031967,GO:0031975,GO:0032787,GO:0033293,GO:0036094,GO:0043167,GO:0043168,GO:0043177,GO:0043226,GO:0043227,GO:0043229,GO:0043231,GO:0043436,GO:…	S	Function unknown	Chalcone_2
c9413_g1	sp|Q38946|DHE2_ARATH	DHE2	Glutamate dehydrogenase 2
c9424_g1	sp|Q8H107|ODO2B_ARATH	ODO2B	Dihydrolipoyllysine-residue succinyltransferase component of 2-oxoglutarate dehydrogenase complex 2, mitochondrial		C	Energy production and conversion
c9435_g1	sp|Q53PC7|COPB1_ORYSJ	COPB1	Coatomer subunit beta-1
c9438_g1	sp|O04133|SRC2_SOYBN	SRC2	Protein SRC2		S	Function unknown	C2
c9458_g1					S	Function unknown	DBD_Tnp_Mut,MULE,PB1,SWIM
c9466_g1	sp|Q29RZ5|TNG2_BOVIN	TNG2	Transport and Golgi organization protein 2 homolog		S	Function unknown	TANGO2
c9467_g1	sp|Q9SGW3|PSD8A_ARATH	PSD8A	26S proteasome non-ATPase regulatory subunit 8 homolog A	GO:0000003,GO:0000502,GO:0003006,GO:0005575,GO:0005622,GO:0005623,GO:0005634,GO:0005737,GO:0005829,GO:0005838,GO:0006508,GO:0006511,GO:0006807,GO:0006950,GO:0007275,GO:0008150,GO:0008152,GO:0008541,GO:0009056,GO:0009057,GO:0009266,GO:0009314,GO:0009408,GO:0009416,GO:0009507,GO:0009526,GO:0009536,GO:0009628,GO:0009642,GO:0009646,GO:0009647,GO:0009719,GO:0009725,GO:0009733,GO:0009735,GO:0009790,GO:…	O	Post-translational modification, protein turnover, and chaperones
c9485_g1					S	Function unknown	DUF2301
c9490_g1	sp|Q6NMQ7|GASA6_ARATH	GASA6	Gibberellin-regulated protein 6	GO:0001101,GO:0007154,GO:0007165,GO:0008150,GO:0009628,GO:0009719,GO:0009725,GO:0009739,GO:0009740,GO:0009743,GO:0009744,GO:0009746,GO:0009749,GO:0009750,GO:0009755,GO:0009987,GO:0010033,GO:0010476,GO:0023052,GO:0032870,GO:0033993,GO:0034284,GO:0034285,GO:0042221,GO:0050789,GO:0050794,GO:0050896,GO:0051716,GO:0065007,GO:0070887,GO:0071229,GO:0071310,GO:0071370,GO:0071396,GO:0071495,GO:0080167,GO:…	S	Function unknown	GASA
c9493_g1	sp|Q8N2A0|CX062_HUMAN	CX062	Putative uncharacterized protein encoded by LINC00269
c9496_g1	sp|Q8W0W3|TF2B_ORYSJ	TF2B	Transcription initiation factor IIB	GO:0005575,GO:0005622,GO:0005623,GO:0005634,GO:0043226,GO:0043227,GO:0043229,GO:0043231,GO:0044424,GO:0044464	K	Transcription
c9505_g1	sp|Q9LPT1|PRK5_ARATH	PRK5	Pollen receptor-like kinase 5	GO:0000003,GO:0000902,GO:0000904,GO:0001558,GO:0003006,GO:0003674,GO:0003824,GO:0004672,GO:0004674,GO:0005575,GO:0005623,GO:0005886,GO:0006464,GO:0006468,GO:0006793,GO:0006796,GO:0006807,GO:0008150,GO:0008152,GO:0009653,GO:0009826,GO:0009846,GO:0009856,GO:0009860,GO:0009932,GO:0009987,GO:0010769,GO:0016020,GO:0016043,GO:0016049,GO:0016301,GO:0016310,GO:0016324,GO:0016740,GO:0016772,GO:0016773,GO:…	T	Signal transduction mechanisms	Pkinase_Tyr
c9524_g1					S	Function unknown
c9548_g1	sp|Q9C8M9|SRF6_ARATH	SRF6	Protein STRUBBELIG-RECEPTOR FAMILY 6	GO:0003674,GO:0003824,GO:0004672,GO:0004674,GO:0004675,GO:0004888,GO:0005575,GO:0005622,GO:0005623,GO:0005634,GO:0005737,GO:0005829,GO:0005886,GO:0006464,GO:0006468,GO:0006793,GO:0006796,GO:0006807,GO:0007154,GO:0007165,GO:0007166,GO:0007167,GO:0007178,GO:0008150,GO:0008152,GO:0009987,GO:0016020,GO:0016301,GO:0016310,GO:0016740,GO:0016772,GO:0016773,GO:0019199,GO:0019538,GO:0023052,GO:0036211,GO:…	T	Signal transduction mechanisms	LRR_8,LRRNT_2,Pkinase
c9552_g1	sp|Q8RWC5|FLA16_ARATH	FLA16	Fasciclin-like arabinogalactan protein 16
c9553_g1	sp|Q8VY07|EPN1_ARATH	EPN1	Clathrin interactor EPSIN 1		F	Nucleotide transport and metabolism
c9560_g1	sp|Q9LXC9|IPYR6_ARATH	IPYR6	Soluble inorganic pyrophosphatase 6, chloroplastic
c9571_g1					I	Lipid transport and metabolism
c9572_g1	sp|Q9ZPY9|P4KG4_ARATH	P4KG4	Phosphatidylinositol 4-kinase gamma 4
c9583_g1	sp|Q1PF50|EDA2_ARATH	EDA2	Probable serine protease EDA2	GO:0003674,GO:0003824,GO:0004177,GO:0006508,GO:0006807,GO:0007275,GO:0008150,GO:0008152,GO:0008233,GO:0008238,GO:0008239,GO:0009553,GO:0009561,GO:0016787,GO:0019538,GO:0032501,GO:0032502,GO:0043170,GO:0044238,GO:0048229,GO:0048856,GO:0070011,GO:0071704,GO:0140096,GO:1901564	O	Post-translational modification, protein turnover, and chaperones	Peptidase_S28
c9588_g1				GO:0001655,GO:0001822,GO:0003674,GO:0003676,GO:0003723,GO:0003729,GO:0003730,GO:0005488,GO:0005515,GO:0005575,GO:0005622,GO:0005623,GO:0005634,GO:0005737,GO:0006417,GO:0006928,GO:0006950,GO:0007275,GO:0007369,GO:0007399,GO:0008150,GO:0009266,GO:0009409,GO:0009628,GO:0009653,GO:0009790,GO:0009792,GO:0009889,GO:0009891,GO:0009892,GO:0009893,GO:0009894,GO:0009895,GO:0009987,GO:0010468,GO:0010556,GO:…	A	RNA processing and modification
c9600_g1	sp|Q94JQ3|GLYP3_ARATH	GLYP3	Serine hydroxymethyltransferase 3, chloroplastic	GO:0003674,GO:0003824,GO:0004372,GO:0005575,GO:0005622,GO:0005623,GO:0005737,GO:0005739,GO:0009507,GO:0009532,GO:0009536,GO:0009570,GO:0016740,GO:0016741,GO:0016742,GO:0043226,GO:0043227,GO:0043229,GO:0043231,GO:0044422,GO:0044424,GO:0044434,GO:0044435,GO:0044444,GO:0044446,GO:0044464	E	Amino acid transport and metabolism	SHMT
c9610_g1	sp|Q5I0K7|ALG13_RAT	ALG13	UDP-N-acetylglucosamine transferase subunit ALG13 homolog	GO:0005575,GO:0005622,GO:0005623,GO:0005737,GO:0005783,GO:0005789,GO:0006464,GO:0006486,GO:0006487,GO:0006488,GO:0006490,GO:0006629,GO:0006807,GO:0008150,GO:0008152,GO:0009058,GO:0009059,GO:0009100,GO:0009101,GO:0009987,GO:0012505,GO:0016020,GO:0019538,GO:0031984,GO:0032991,GO:0034645,GO:0036211,GO:0042175,GO:0043170,GO:0043226,GO:0043227,GO:0043229,GO:0043231,GO:0043412,GO:0043413,GO:0043541,GO:…	S	Function unknown	Glyco_tran_28_C
c9620_g1	sp|Q39043|MD37F_ARATH	MD37F	Mediator of RNA polymerase II transcription subunit 37f
c9624_g1	sp|Q9LN49|KCS4_ARATH	KCS4	3-ketoacyl-CoA synthase 4	GO:0003674,GO:0003824,GO:0004312,GO:0006725,GO:0006950,GO:0006970,GO:0008150,GO:0008152,GO:0009058,GO:0009266,GO:0009314,GO:0009409,GO:0009416,GO:0009611,GO:0009628,GO:0009698,GO:0009699,GO:0009922,GO:0009987,GO:0010345,GO:0016740,GO:0016746,GO:0016747,GO:0019438,GO:0019748,GO:0044237,GO:0044249,GO:0044550,GO:0050896,GO:0071704,GO:1901360,GO:1901362,GO:1901576	I	Lipid transport and metabolism
c9664_g1	sp|O82363|PP203_ARATH	PP203	Pentatricopeptide repeat-containing protein At2g46050, mitochondrial	GO:0000959,GO:0000963,GO:0003674,GO:0003676,GO:0003723,GO:0003824,GO:0004518,GO:0004519,GO:0005488,GO:0005575,GO:0005622,GO:0005623,GO:0005737,GO:0005739,GO:0006139,GO:0006396,GO:0006725,GO:0006807,GO:0008150,GO:0008152,GO:0009451,GO:0009987,GO:0010467,GO:0016070,GO:0016071,GO:0016556,GO:0016787,GO:0016788,GO:0034641,GO:0043170,GO:0043226,GO:0043227,GO:0043229,GO:0043231,GO:0043412,GO:0044237,GO:…	S	Function unknown
c9665_g1	sp|P42731|PABP2_ARATH	PABP2	Polyadenylate-binding protein 2	GO:0003674,GO:0003676,GO:0003723,GO:0003729,GO:0003743,GO:0005488,GO:0005575,GO:0005622,GO:0005623,GO:0005737,GO:0005829,GO:0006412,GO:0006413,GO:0006417,GO:0006446,GO:0006518,GO:0006807,GO:0006950,GO:0006970,GO:0008135,GO:0008150,GO:0008152,GO:0009058,GO:0009059,GO:0009628,GO:0009651,GO:0009889,GO:0009894,GO:0009987,GO:0010035,GO:0010038,GO:0010467,GO:0010468,GO:0010556,GO:0010608,GO:0019219,GO:…	AJ
c9668_g1	sp|Q9FL59|FTIP1_ARATH	FTIP1	FT-interacting protein 1				PRT_C
c9673_g1	sp|P35129|UBC2_CAEEL	UBC2	Ubiquitin-conjugating enzyme E2 2	GO:0003674,GO:0003824,GO:0004842,GO:0005488,GO:0005515,GO:0006464,GO:0006807,GO:0008150,GO:0008152,GO:0009987,GO:0016567,GO:0016740,GO:0019538,GO:0019787,GO:0019899,GO:0031625,GO:0032446,GO:0036211,GO:0043170,GO:0043412,GO:0044237,GO:0044238,GO:0044260,GO:0044267,GO:0044389,GO:0070647,GO:0071704,GO:0140096,GO:1901564	O	Post-translational modification, protein turnover, and chaperones	UQ_con
c9675_g1	sp|Q9C7N2|CAD1_ARATH	CAD1	MACPF domain-containing protein CAD1		S	Function unknown	MACPF
c9677_g1	sp|B9DFK5|RETIC_ARATH	RETIC	Protein RETICULATA, chloroplastic
c9680_g1	sp|P48979|PGLR_PRUPE	PGLR	Polygalacturonase		G	Carbohydrate transport and metabolism	Glyco_hydro_28
c9690_g1	sp|Q9M0G7|MIK1_ARATH	MIK1	MDIS1-interacting receptor like kinase 1	GO:0000003,GO:0003006,GO:0003674,GO:0003824,GO:0004672,GO:0005575,GO:0005623,GO:0006464,GO:0006468,GO:0006793,GO:0006796,GO:0006807,GO:0007275,GO:0008150,GO:0008152,GO:0009790,GO:0009791,GO:0009793,GO:0009888,GO:0009987,GO:0010065,GO:0010067,GO:0010087,GO:0010154,GO:0016301,GO:0016310,GO:0016740,GO:0016772,GO:0016773,GO:0019538,GO:0022414,GO:0032501,GO:0032502,GO:0036211,GO:0042995,GO:0043170,GO:…	T	Signal transduction mechanisms
c9692_g1	sp|Q0JC10|DCAM_ORYSJ	DCAM	S-adenosylmethionine decarboxylase proenzyme	GO:0003674,GO:0003824,GO:0004014,GO:0005575,GO:0005622,GO:0005623,GO:0005737,GO:0005829,GO:0006576,GO:0006595,GO:0006596,GO:0006597,GO:0006807,GO:0008150,GO:0008152,GO:0008215,GO:0008216,GO:0008295,GO:0009058,GO:0009308,GO:0009309,GO:0009987,GO:0016829,GO:0016830,GO:0016831,GO:0017144,GO:0034641,GO:0042401,GO:0044106,GO:0044237,GO:0044249,GO:0044271,GO:0044424,GO:0044444,GO:0044464,GO:0071704,GO:…	T	Signal transduction mechanisms	SAM_decarbox
c9700_g1	sp|Q7XI08|XB34_ORYSJ	XB34	Probable E3 ubiquitin-protein ligase XBOS34
c9703_g1	sp|Q5W274|PDR3_TOBAC	PDR3	Pleiotropic drug resistance protein 3	GO:0003674,GO:0003824,GO:0005215,GO:0005575,GO:0005623,GO:0005886,GO:0006810,GO:0006855,GO:0008150,GO:0008643,GO:0015399,GO:0015405,GO:0015893,GO:0016020,GO:0016021,GO:0016462,GO:0016787,GO:0016817,GO:0016818,GO:0016887,GO:0017111,GO:0022804,GO:0022857,GO:0031224,GO:0033231,GO:0042221,GO:0042493,GO:0042623,GO:0042626,GO:0043492,GO:0044425,GO:0044464,GO:0050896,GO:0051179,GO:0051234,GO:0055085,GO:…	Q	Secondary metabolites biosynthesis, transport, and catabolism	ABC_tran,ABC_trans_N
c9710_g1					S	Function unknown
c9721_g2	sp|Q3ECP7|ERDL5_ARATH	ERDL5	Sugar transporter ERD6-like 5
c9743_g1	sp|Q7XQ12|AMT11_ORYSJ	AMT11	Ammonium transporter 1 member 1	GO:0003674,GO:0005215,GO:0005575,GO:0005623,GO:0005886,GO:0005887,GO:0006810,GO:0006811,GO:0006812,GO:0008150,GO:0008324,GO:0008519,GO:0015075,GO:0015695,GO:0015696,GO:0016020,GO:0016021,GO:0022857,GO:0031224,GO:0031226,GO:0034220,GO:0044425,GO:0044459,GO:0044464,GO:0051179,GO:0051234,GO:0055085,GO:0071702,GO:0071705,GO:0071944,GO:0072488,GO:0098655	P	Inorganic ion transport and metabolism	Ammonium_transp
c9746_g1	sp|Q6Z9D2|KN7H_ORYSJ	KN7H	Kinesin-like protein KIN-7H	GO:0003674,GO:0003774,GO:0003777,GO:0003824,GO:0005575,GO:0005622,GO:0005623,GO:0005856,GO:0005871,GO:0005874,GO:0005875,GO:0005886,GO:0005911,GO:0006928,GO:0007017,GO:0007018,GO:0008150,GO:0009506,GO:0009987,GO:0015630,GO:0016020,GO:0016462,GO:0016787,GO:0016817,GO:0016818,GO:0016887,GO:0017111,GO:0030054,GO:0032991,GO:0035371,GO:0043226,GO:0043228,GO:0043229,GO:0043232,GO:0044422,GO:0044424,GO:…	Z	Cytoskeleton
c9755_g1	sp|P68427|H32_PEA	H32	Histone H3.2	GO:0000785,GO:0000786,GO:0003674,GO:0003676,GO:0003677,GO:0003682,GO:0005488,GO:0005575,GO:0005622,GO:0005623,GO:0005634,GO:0005694,GO:0006323,GO:0006325,GO:0006333,GO:0006334,GO:0006996,GO:0008150,GO:0009987,GO:0010369,GO:0016043,GO:0022607,GO:0031490,GO:0031491,GO:0031492,GO:0031497,GO:0032991,GO:0032993,GO:0034622,GO:0034728,GO:0043226,GO:0043227,GO:0043228,GO:0043229,GO:0043231,GO:0043232,GO:…	B	Chromatin structure and dynamics
c9762_g1	sp|Q8H1Z0|CER3_ARATH	CER3	Protein ECERIFERUM 3
c9762_g2	sp|P42158|KC1D_ARATH	KC1D	Casein kinase I isoform delta-like
c9764_g1	sp|Q9C5S1|MKP1_ARATH	MKP1	Protein-tyrosine-phosphatase MKP1	GO:0000188,GO:0001704,GO:0001706,GO:0001932,GO:0001933,GO:0003674,GO:0003824,GO:0004721,GO:0004722,GO:0004725,GO:0005575,GO:0005622,GO:0005623,GO:0005634,GO:0005654,GO:0005737,GO:0005829,GO:0006464,GO:0006469,GO:0006470,GO:0006793,GO:0006796,GO:0006807,GO:0006950,GO:0006970,GO:0007275,GO:0007369,GO:0007492,GO:0008138,GO:0008150,GO:0008152,GO:0008330,GO:0009314,GO:0009411,GO:0009416,GO:0009628,GO:…	V	Defense mechanisms
c9787_g1	sp|Q5Z859|MPK4_ORYSJ	MPK4	Mitogen-activated protein kinase 4	GO:0000165,GO:0003674,GO:0003824,GO:0004672,GO:0004674,GO:0004707,GO:0005575,GO:0005622,GO:0005623,GO:0005634,GO:0005737,GO:0006464,GO:0006468,GO:0006793,GO:0006796,GO:0006807,GO:0007154,GO:0007165,GO:0008150,GO:0008152,GO:0009719,GO:0009725,GO:0009733,GO:0009734,GO:0009755,GO:0009987,GO:0010033,GO:0010468,GO:0016301,GO:0016310,GO:0016740,GO:0016772,GO:0016773,GO:0019222,GO:0019538,GO:0023014,GO:…	T	Signal transduction mechanisms	Pkinase
c9793_g1	sp|A2RVQ5|AGL16_ARATH	AGL16	Agamous-like MADS-box protein AGL16
c9828_g1	sp|Q9FLJ8|Y5613_ARATH	Y5613	Probable receptor-like protein kinase At5g61350	GO:0000325,GO:0003674,GO:0003824,GO:0004672,GO:0005575,GO:0005622,GO:0005623,GO:0005737,GO:0005773,GO:0005774,GO:0006464,GO:0006468,GO:0006793,GO:0006796,GO:0006807,GO:0007275,GO:0008150,GO:0008152,GO:0009653,GO:0009705,GO:0009888,GO:0009987,GO:0010015,GO:0010053,GO:0010054,GO:0010959,GO:0016020,GO:0016301,GO:0016310,GO:0016740,GO:0016772,GO:0016773,GO:0019538,GO:0019725,GO:0021700,GO:0022622,GO:…	T	Signal transduction mechanisms
c9828_g2	sp|Q9FLJ8|Y5613_ARATH	Y5613	Probable receptor-like protein kinase At5g61350	GO:0000325,GO:0003674,GO:0003824,GO:0004672,GO:0005575,GO:0005622,GO:0005623,GO:0005737,GO:0005773,GO:0005774,GO:0006464,GO:0006468,GO:0006793,GO:0006796,GO:0006807,GO:0007275,GO:0008150,GO:0008152,GO:0009653,GO:0009705,GO:0009888,GO:0009987,GO:0010015,GO:0010053,GO:0010054,GO:0010959,GO:0016020,GO:0016301,GO:0016310,GO:0016740,GO:0016772,GO:0016773,GO:0019538,GO:0019725,GO:0021700,GO:0022622,GO:…	T	Signal transduction mechanisms
c9832_g1	sp|Q76EJ0|YABDL_ORYSJ	YABDL	Protein DROOPING LEAF	GO:0000003,GO:0003002,GO:0003006,GO:0003674,GO:0003700,GO:0006355,GO:0007275,GO:0007389,GO:0008150,GO:0009653,GO:0009791,GO:0009798,GO:0009888,GO:0009889,GO:0009908,GO:0009943,GO:0009944,GO:0009955,GO:0010022,GO:0010073,GO:0010093,GO:0010094,GO:0010254,GO:0010468,GO:0010556,GO:0010582,GO:0019219,GO:0019222,GO:0022414,GO:0031323,GO:0031326,GO:0032501,GO:0032502,GO:0048366,GO:0048367,GO:0048437,GO:…	S	Function unknown		YABBY
c9855_g1	sp|Q8L5U0|CSN4_ARATH	CSN4	COP9 signalosome complex subunit 4	GO:0000338,GO:0005575,GO:0005622,GO:0005623,GO:0005634,GO:0005737,GO:0005829,GO:0006464,GO:0006508,GO:0006807,GO:0007346,GO:0008150,GO:0008152,GO:0008180,GO:0009987,GO:0010389,GO:0010564,GO:0010971,GO:0019538,GO:0032991,GO:0036211,GO:0043170,GO:0043226,GO:0043227,GO:0043229,GO:0043231,GO:0043412,GO:0044237,GO:0044238,GO:0044260,GO:0044267,GO:0044422,GO:0044424,GO:0044428,GO:0044444,GO:0044446,GO:…	OT
c9868_g1	sp|P92520|M820_ARATH	M820	Uncharacterized mitochondrial protein AtMg00820
c9873_g1	sp|Q9FNB5|AB6G_ARATH	AB6G	ABC transporter G family member 6		Q	Secondary metabolites biosynthesis, transport, and catabolism
c9887_g1	sp|Q9SUH5|AUG8_ARATH	2008-08-01	AUGMIN subunit 8	GO:0005575,GO:0005576,GO:0048046	S	Function unknown
c9900_g1	sp|Q0JLS6|RHD3_ORYSJ	RHD3	Protein ROOT HAIR DEFECTIVE 3
c9905_g1							DUF966
c9907_g1	sp|O01358|RL27A_OSCTI	RL27A	60S ribosomal protein L27a		J	Translation, ribosomal structure and biogenesis	Ribosomal_L27A
c9911_g1	sp|Q9C8M9|SRF6_ARATH	SRF6	Protein STRUBBELIG-RECEPTOR FAMILY 6
c9918_g1	sp|B8AN27|GG1_ORYSI	GG1	Guanine nucleotide-binding protein subunit gamma 1	GO:0000139,GO:0000166,GO:0001882,GO:0001883,GO:0002376,GO:0003674,GO:0005488,GO:0005525,GO:0005575,GO:0005622,GO:0005623,GO:0005737,GO:0005794,GO:0005802,GO:0005834,GO:0005886,GO:0006464,GO:0006497,GO:0006807,GO:0006810,GO:0006950,GO:0006952,GO:0006955,GO:0007275,GO:0008150,GO:0008152,GO:0009058,GO:0009059,GO:0009605,GO:0009607,GO:0009620,GO:0009791,GO:0009814,GO:0009817,GO:0009845,GO:0009898,GO:…	S	Function unknown	G-gamma
c9926_g1	sp|O04539|SNL4_ARATH	SNL4	Paired amphipathic helix protein Sin3-like 4
c9937_g1				GO:0005575,GO:0005622,GO:0005623,GO:0005634,GO:0006139,GO:0006259,GO:0006260,GO:0006261,GO:0006725,GO:0006807,GO:0007049,GO:0008150,GO:0008152,GO:0009058,GO:0009059,GO:0009987,GO:0022402,GO:0034641,GO:0034645,GO:0042023,GO:0043170,GO:0043226,GO:0043227,GO:0043229,GO:0043231,GO:0044237,GO:0044238,GO:0044249,GO:0044260,GO:0044424,GO:0044464,GO:0044786,GO:0046483,GO:0071704,GO:0090304,GO:1901360,GO:…	D	Cell cycle control, cell division, chromosome partitioning
c9953_g1	sp|Q9FGN8|DYAD_ARATH	DYAD	Protein DYAD	GO:0000003,GO:0005575,GO:0005622,GO:0005623,GO:0005634,GO:0005694,GO:0007049,GO:0008150,GO:0009987,GO:0022414,GO:0043226,GO:0043227,GO:0043228,GO:0043229,GO:0043231,GO:0043232,GO:0044424,GO:0044464,GO:0051321	S	Function unknown
c9955_g1					L	Replication, recombination and repair
c9956_g1	sp|Q54XD8|IF2G_DICDI	IF2G	Eukaryotic translation initiation factor 2 subunit 3
c9966_g1	sp|O80919|TBL34_ARATH	TBL34	Protein trichome birefringence-like 34	GO:0000271,GO:0003674,GO:0003824,GO:0005575,GO:0005622,GO:0005623,GO:0005737,GO:0005794,GO:0005975,GO:0005976,GO:0008150,GO:0008152,GO:0008374,GO:0009058,GO:0009059,GO:0009987,GO:0010383,GO:0010410,GO:0012505,GO:0016051,GO:0016407,GO:0016413,GO:0016740,GO:0016746,GO:0016747,GO:0033692,GO:0034637,GO:0034645,GO:0042546,GO:0043170,GO:0043226,GO:0043227,GO:0043229,GO:0043231,GO:0044036,GO:0044038,GO:…	S	Function unknown
c9967_g1	sp|Q41785|TBB8_MAIZE	TBB8	Tubulin beta-8 chain
c9974_g1	sp|Q7XPY2|PMA1_ORYSJ	PMA1	Plasma membrane ATPase		P	Inorganic ion transport and metabolism
c9976_g1	sp|P0CT30|SGT2_USTMA	SGT2	Small glutamine-rich tetratricopeptide repeat-containing protein 2
c10021_g1	sp|Q9XIP8|CDI_ARATH	CDI	Protein CDI	GO:0000003,GO:0000902,GO:0000904,GO:0003006,GO:0005575,GO:0005622,GO:0005623,GO:0005737,GO:0005829,GO:0008150,GO:0009653,GO:0009826,GO:0009846,GO:0009856,GO:0009860,GO:0009932,GO:0009987,GO:0016043,GO:0016049,GO:0022414,GO:0030154,GO:0032501,GO:0032502,GO:0032989,GO:0040007,GO:0044424,GO:0044444,GO:0044464,GO:0044706,GO:0048468,GO:0048588,GO:0048589,GO:0048856,GO:0048868,GO:0048869,GO:0051704,GO:…
c10034_g1	sp|P0C2F6|RNHX1_ARATH	RNHX1	Putative ribonuclease H protein At1g65750
c10036_g1	sp|Q8RXN0|AB11G_ARATH	AB11G	ABC transporter G family member 11
c10047_g1	sp|Q9LT96|Y5977_ARATH	Y5977	Probable leucine-rich repeat receptor-like protein kinase At5g49770		T	Signal transduction mechanisms	LRR_4
c10048_g1	sp|Q9FG61|P2C74_ARATH	P2C74	Probable protein phosphatase 2C 74
c10051_g1	sp|Q9H611|PIF1_HUMAN	PIF1	ATP-dependent DNA helicase PIF1		L	Replication, recombination and repair	PIF1
c10062_g1	sp|P56820|EIF3D_ARATH	EIF3D	Eukaryotic translation initiation factor 3 subunit D	GO:0003674,GO:0003676,GO:0003723,GO:0003743,GO:0003824,GO:0004721,GO:0004722,GO:0005488,GO:0005575,GO:0005622,GO:0005623,GO:0005634,GO:0005635,GO:0005654,GO:0005737,GO:0005783,GO:0005789,GO:0005829,GO:0005852,GO:0005911,GO:0006412,GO:0006413,GO:0006464,GO:0006470,GO:0006518,GO:0006793,GO:0006796,GO:0006807,GO:0006810,GO:0006913,GO:0007154,GO:0007165,GO:0008135,GO:0008150,GO:0008152,GO:0009058,GO:…	J	Translation, ribosomal structure and biogenesis	eIF-3_zeta
c10063_g1	sp|Q9FPR3|EDR1_ARATH	EDR1	Serine/threonine-protein kinase EDR1	GO:0001666,GO:0003674,GO:0003824,GO:0004672,GO:0004674,GO:0004712,GO:0005575,GO:0005622,GO:0005623,GO:0005737,GO:0005783,GO:0005789,GO:0006082,GO:0006464,GO:0006468,GO:0006629,GO:0006720,GO:0006721,GO:0006793,GO:0006796,GO:0006807,GO:0006950,GO:0007154,GO:0007165,GO:0008150,GO:0008152,GO:0008299,GO:0008610,GO:0009058,GO:0009628,GO:0009685,GO:0009686,GO:0009719,GO:0009723,GO:0009725,GO:0009743,GO:…	T	Signal transduction mechanisms
c10074_g1	sp|P0CH30|RING1_GOSHI	RING1	E3 ubiquitin-protein ligase RING1		O	Post-translational modification, protein turnover, and chaperones
c10082_g1	sp|Q9CAG5|PUB7_ARATH	PUB7	U-box domain-containing protein 7
c10085_g1	sp|P11369|LORF2_MOUSE	LORF2	LINE-1 retrotransposable element ORF2 protein		L	Replication, recombination and repair
c10087_g1	sp|Q9FGP9|RER1_ARATH	RER1	Protein RETICULATA-RELATED 1, chloroplastic		S	Function unknown	RETICULATA-like
c10088_g1	sp|P14381|YTX2_XENLA	YTX2	Transposon TX1 uncharacterized 149 kDa protein
c10104_g1	sp|Q8RXK7|PME41_ARATH	PME41	Probable pectinesterase/pectinesterase inhibitor 41
c10116_g1	sp|Q9SAB3|RB45B_ARATH	RB45B	Polyadenylate-binding protein RBP45B	GO:0000302,GO:0001101,GO:0003674,GO:0003676,GO:0003723,GO:0003727,GO:0003729,GO:0005488,GO:0005575,GO:0005622,GO:0005623,GO:0005634,GO:0006950,GO:0006979,GO:0008143,GO:0008150,GO:0009719,GO:0009725,GO:0009735,GO:0010033,GO:0010035,GO:0010193,GO:0042221,GO:0042493,GO:0043226,GO:0043227,GO:0043229,GO:0043231,GO:0044424,GO:0044464,GO:0046677,GO:0050896,GO:0070717,GO:0097159,GO:1901363,GO:1901700	A	RNA processing and modification
c10129_g1	sp|Q9FLD7|GT14A_ARATH	GT14A	Beta-glucuronosyltransferase GlcAT14A				Branch
c10140_g1	sp|Q657S5|PHO11_ORYSJ	PHO11	Phosphate transporter PHO1-1
c10149_g1	sp|Q38997|KIN10_ARATH	KIN10	SNF1-related protein kinase catalytic subunit alpha KIN10	GO:0000003,GO:0001101,GO:0003006,GO:0003674,GO:0003824,GO:0004672,GO:0004674,GO:0005575,GO:0005622,GO:0005623,GO:0005634,GO:0005737,GO:0006464,GO:0006468,GO:0006793,GO:0006796,GO:0006807,GO:0007154,GO:0007165,GO:0007275,GO:0007568,GO:0007584,GO:0008150,GO:0008152,GO:0009593,GO:0009594,GO:0009605,GO:0009719,GO:0009725,GO:0009737,GO:0009738,GO:0009743,GO:0009755,GO:0009756,GO:0009791,GO:0009987,GO:…	T	Signal transduction mechanisms
c10156_g1	sp|Q06J43|CYB6_BIGNA	CYB6	Cytochrome b6
c10172_g1	sp|P10978|POLX_TOBAC	POLX	Retrovirus-related Pol polyprotein from transposon TNT 1-94
c10188_g1	sp|A2Y8U6|SPXM3_ORYSI	SPXM3	SPX domain-containing membrane protein OsI_21475
c10216_g1	sp|Q8RY24|SPSA3_ARATH	SPSA3	Probable sucrose-phosphate synthase 3	GO:0003674,GO:0003824,GO:0005575,GO:0005622,GO:0005623,GO:0005737,GO:0005794,GO:0008194,GO:0012505,GO:0016740,GO:0016757,GO:0016758,GO:0035251,GO:0043226,GO:0043227,GO:0043229,GO:0043231,GO:0044424,GO:0044444,GO:0044464,GO:0046524,GO:0046527	M	Cell wall/membrane/envelope biogenesis
c10220_g1					S	Function unknown	DUF4228
c10230_g1	sp|O65786|C71B4_ARATH	C71B4	Cytochrome P450 71B4	GO:0003674,GO:0003824,GO:0004497,GO:0005575,GO:0005622,GO:0005623,GO:0005737,GO:0005739,GO:0005783,GO:0005794,GO:0005886,GO:0006725,GO:0006807,GO:0006950,GO:0008150,GO:0008152,GO:0009058,GO:0009266,GO:0009408,GO:0009628,GO:0009987,GO:0010286,GO:0012505,GO:0016020,GO:0016491,GO:0016705,GO:0016709,GO:0019748,GO:0034641,GO:0042430,GO:0043226,GO:0043227,GO:0043229,GO:0043231,GO:0044237,GO:0044424,GO:…	Q	Secondary metabolites biosynthesis, transport, and catabolism
c10234_g1	sp|Q9C507|PP111_ARATH	PP111	Putative pentatricopeptide repeat-containing protein At1g69350, mitochondrial		S	Function unknown
c10244_g1					E	Amino acid transport and metabolism
c10245_g1	sp|Q9LFB8|PTR5_ARATH	PTR5	Protein NRT1/ PTR FAMILY 8.2
c10248_g1	sp|Q10R93|RMR1_ORYSJ	RMR1	Receptor homology region, transmembrane domain- and RING domain-containing protein 1
c10277_g1	sp|Q9SMY6|PME45_ARATH	PME45	Putative pectinesterase/pectinesterase inhibitor 45	GO:0003674,GO:0003824,GO:0004857,GO:0005575,GO:0005623,GO:0008150,GO:0016787,GO:0016788,GO:0030234,GO:0030599,GO:0043086,GO:0044092,GO:0044464,GO:0046910,GO:0050790,GO:0052689,GO:0065007,GO:0065009,GO:0071944,GO:0098772	G	Carbohydrate transport and metabolism	Pectinesterase
c10338_g1					U	Intracellular trafficking, secretion, and vesicular transport
c10343_g1	sp|Q9RV58|UB72_DEIRA	UB72	Protein DR_1172		S	Function unknown
c10344_g1	sp|Q8W1Y0|SSC14_ARATH	SSC14	Sister chromatid cohesion 1 protein 4
c10390_g1	sp|Q8RZV7|MSP1_ORYSJ	MSP1	Leucine-rich repeat receptor protein kinase MSP1	GO:0000003,GO:0003006,GO:0003674,GO:0003824,GO:0004672,GO:0004674,GO:0006464,GO:0006468,GO:0006793,GO:0006796,GO:0006807,GO:0007049,GO:0007275,GO:0008150,GO:0008152,GO:0009553,GO:0009554,GO:0009555,GO:0009556,GO:0009791,GO:0009908,GO:0009987,GO:0016301,GO:0016310,GO:0016740,GO:0016772,GO:0016773,GO:0019538,GO:0019953,GO:0022402,GO:0022414,GO:0032501,GO:0032502,GO:0034293,GO:0036211,GO:0043170,GO:…	T	Signal transduction mechanisms
c10404_g1					DL
c10408_g1	sp|P52866|RL36_DAUCA	RL36	60S ribosomal protein L36		J	Translation, ribosomal structure and biogenesis
c10422_g1	sp|Q9SVC6|PUB22_ARATH	PUB22	E3 ubiquitin-protein ligase PUB22
c10431_g1	sp|Q9SJ04|SKIP6_ARATH	SKIP6	F-box/kelch-repeat protein SKIP6		S	Function unknown
c10450_g1	sp|Q8H0B2|ARAE3_ORYSJ	ARAE3	Probable UDP-arabinose 4-epimerase 3		G	Carbohydrate transport and metabolism
c10453_g1	sp|P08743|COX1_OENBE	COX1	Cytochrome c oxidase subunit 1
c10461_g1	sp|A0A0P0WFC8|TGAL6_ORYSJ	TGAL6	Transcription factor TGAL6
c10464_g1	sp|O00370|LORF2_HUMAN	LORF2	LINE-1 retrotransposable element ORF2 protein		S	Function unknown	DUF4283,RVT_1
c10470_g1	sp|P0C035|ATL60_ARATH	ATL60	RING-H2 finger protein ATL60	GO:0003674,GO:0003824,GO:0004842,GO:0006464,GO:0006508,GO:0006511,GO:0006807,GO:0008150,GO:0008152,GO:0009056,GO:0009057,GO:0009987,GO:0010498,GO:0016567,GO:0016740,GO:0019538,GO:0019787,GO:0019941,GO:0030163,GO:0032446,GO:0036211,GO:0043161,GO:0043170,GO:0043412,GO:0043632,GO:0044237,GO:0044238,GO:0044248,GO:0044257,GO:0044260,GO:0044265,GO:0044267,GO:0051603,GO:0061630,GO:0061659,GO:0070647,GO:…	O	Post-translational modification, protein turnover, and chaperones	zf-RING_2
c10484_g1	sp|P10401|POLY_DROME	POLY	Retrovirus-related Pol polyprotein from transposon gypsy
c10487_g1	sp|Q9M1Q9|AB21B_ARATH	AB21B	ABC transporter B family member 21		Q	Secondary metabolites biosynthesis, transport, and catabolism	ABC_tran
c10511_g1	sp|Q9ZQ91|CXE7_ARATH	CXE7	Probable carboxylesterase 7		V	Defense mechanisms
c10514_g1	sp|B6SFA4|MAA3_ARATH	MAA3	Probable helicase MAGATAMA 3		L	Replication, recombination and repair	AAA_11
c10517_g1	sp|Q949Z1|PGLR4_ARATH	PGLR4	Polygalacturonase At1g48100				Glyco_hydro_28
c10520_g1	sp|Q2QLY4|METE2_ORYSJ	METE2	5-methyltetrahydropteroyltriglutamate--homocysteine methyltransferase 2	GO:0000096,GO:0000097,GO:0003674,GO:0003824,GO:0003871,GO:0005575,GO:0005576,GO:0005622,GO:0005623,GO:0005737,GO:0005829,GO:0006082,GO:0006520,GO:0006555,GO:0006790,GO:0006807,GO:0008150,GO:0008152,GO:0008168,GO:0008172,GO:0008652,GO:0008705,GO:0009058,GO:0009066,GO:0009067,GO:0009086,GO:0009987,GO:0016053,GO:0016740,GO:0016741,GO:0019752,GO:0032259,GO:0042084,GO:0042085,GO:0043436,GO:0044237,GO:…	E	Amino acid transport and metabolism
c10552_g1	sp|Q9LIQ7|PP252_ARATH	PP252	Pentatricopeptide repeat-containing protein At3g24000, mitochondrial	GO:0003674,GO:0003676,GO:0003723,GO:0003824,GO:0004518,GO:0004519,GO:0005488,GO:0005575,GO:0005622,GO:0005623,GO:0006139,GO:0006725,GO:0006807,GO:0008150,GO:0008152,GO:0009451,GO:0009987,GO:0016070,GO:0016071,GO:0016556,GO:0016787,GO:0016788,GO:0034641,GO:0043170,GO:0043226,GO:0043227,GO:0043229,GO:0043231,GO:0043412,GO:0044237,GO:0044238,GO:0044424,GO:0044464,GO:0046483,GO:0071704,GO:0090304,GO:…	S	Function unknown
c10555_g1	sp|Q10NY2|TPR3_ORYSJ	TPR3	Protein TPR3	GO:0000003,GO:0003006,GO:0007275,GO:0008150,GO:0009653,GO:0009790,GO:0009791,GO:0009793,GO:0009888,GO:0009933,GO:0010014,GO:0010016,GO:0010072,GO:0010154,GO:0022414,GO:0032501,GO:0032502,GO:0048316,GO:0048367,GO:0048507,GO:0048508,GO:0048532,GO:0048608,GO:0048731,GO:0048856,GO:0061458,GO:0090421	S	Function unknown
c10588_g1					BDLT
c10617_g1	sp|Q8VZA1|LAC11_ARATH	LAC11	Laccase-11
c10641_g1					S	Function unknown
c10656_g1	sp|O24357|G6PDC_SPIOL	G6PDC	Glucose-6-phosphate 1-dehydrogenase, chloroplastic	GO:0003674,GO:0003824,GO:0004345,GO:0005575,GO:0005622,GO:0005623,GO:0005737,GO:0005975,GO:0005996,GO:0006006,GO:0006081,GO:0006098,GO:0006139,GO:0006725,GO:0006732,GO:0006733,GO:0006739,GO:0006753,GO:0006793,GO:0006796,GO:0006807,GO:0008150,GO:0008152,GO:0009051,GO:0009117,GO:0009507,GO:0009532,GO:0009536,GO:0009570,GO:0009987,GO:0016491,GO:0016614,GO:0016616,GO:0019318,GO:0019362,GO:0019637,GO:…	G	Carbohydrate transport and metabolism	G6PD_C
c10674_g1	sp|P80680|FTRV_MAIZE	FTRV	Ferredoxin-thioredoxin reductase, variable chain				FeThRed_A
c10681_g1	sp|P92519|M810_ARATH	M810	Uncharacterized mitochondrial protein AtMg00810
c10685_g1	sp|P29514|TBB6_ARATH	TBB6	Tubulin beta-6 chain
c10686_g1					L	Replication, recombination and repair
c10698_g1	sp|P48489|PP1_ORYSJ	PP1	Serine/threonine-protein phosphatase PP1	GO:0003674,GO:0003824,GO:0004721,GO:0004722,GO:0006464,GO:0006470,GO:0006793,GO:0006796,GO:0006807,GO:0008150,GO:0008152,GO:0009987,GO:0016311,GO:0016787,GO:0016788,GO:0016791,GO:0019538,GO:0036211,GO:0042578,GO:0043170,GO:0043412,GO:0044237,GO:0044238,GO:0044260,GO:0044267,GO:0071704,GO:0140096,GO:1901564	T	Signal transduction mechanisms	Metallophos,STPPase_N
c10724_g1	sp|Q8LAH7|OPR1_ARATH	OPR1	12-oxophytodienoate reductase 1
c10726_g1					S	Function unknown	DUF2052
c10727_g1	sp|Q7XR91|COBL7_ORYSJ	COBL7	COBRA-like protein 7	GO:0005575,GO:0016020,GO:0031224,GO:0031225,GO:0044425	S	Function unknown
c10731_g1	sp|Q42662|METE_PLESU	METE	5-methyltetrahydropteroyltriglutamate--homocysteine methyltransferase
c10738_g1	sp|P10978|POLX_TOBAC	POLX	Retrovirus-related Pol polyprotein from transposon TNT 1-94
c10748_g1	sp|Q9SSD1|TMM_ARATH	TMM	Protein TOO MANY MOUTHS		S	Function unknown
c10764_g1					M	Cell wall/membrane/envelope biogenesis
c10782_g1	sp|Q0DHE3|ZIP9_ORYSJ	ZIP9	Zinc transporter 9
c10803_g1	sp|Q9ZUW3|PP172_ARATH	PP172	Pentatricopeptide repeat-containing protein At2g27610	GO:0003674,GO:0003676,GO:0003723,GO:0003824,GO:0004518,GO:0004519,GO:0005488,GO:0005575,GO:0005622,GO:0005623,GO:0006139,GO:0006725,GO:0006807,GO:0008150,GO:0008152,GO:0009451,GO:0009987,GO:0016070,GO:0016787,GO:0016788,GO:0034641,GO:0043170,GO:0043226,GO:0043227,GO:0043229,GO:0043231,GO:0043412,GO:0044237,GO:0044238,GO:0044424,GO:0044464,GO:0046483,GO:0071704,GO:0090304,GO:0090305,GO:0097159,GO:…	S	Function unknown
c10827_g1	sp|O04351|OFP2_ARATH	OFP2	Transcription repressor OFP2	GO:0001558,GO:0005575,GO:0005622,GO:0005623,GO:0005634,GO:0005730,GO:0005856,GO:0006355,GO:0008150,GO:0009889,GO:0009890,GO:0009892,GO:0010468,GO:0010556,GO:0010558,GO:0010605,GO:0010629,GO:0019219,GO:0019222,GO:0022603,GO:0022604,GO:0031323,GO:0031324,GO:0031326,GO:0031327,GO:0031974,GO:0031981,GO:0040008,GO:0043226,GO:0043227,GO:0043228,GO:0043229,GO:0043231,GO:0043232,GO:0043233,GO:0044422,GO:…	S	Function unknown	Ovate
c10832_g1	sp|O23140|AP2M_ARATH	AP2M	AP-2 complex subunit mu
c10853_g1					S	Function unknown
c10864_g1	sp|O64989|C90B1_ARATH	C90B1	Cytochrome P450 90B1
c10865_g1	sp|O49279|SKI15_ARATH	SKI15	SKP1-interacting partner 15
c10894_g1	sp|Q7LHG5|YI31B_YEAST	YI31B	Transposon Ty3-I Gag-Pol polyprotein
c10920_g1	sp|Q9T020|Y4391_ARATH	Y4391	Probable receptor-like protein kinase At4g39110				Malectin_like
c10967_g1	sp|F4KCC2|PRT6_ARATH	PRT6	E3 ubiquitin-protein ligase PRT6
c10973_g1	sp|Q9LHS0|CAP10_ARATH	CAP10	Putative clathrin assembly protein At5g35200
c10980_g1	sp|Q6K669|AMPL2_ORYSJ	AMPL2	Leucine aminopeptidase 2, chloroplastic	GO:0000287,GO:0003674,GO:0003824,GO:0004177,GO:0005488,GO:0005575,GO:0005622,GO:0005623,GO:0005737,GO:0005773,GO:0005829,GO:0006508,GO:0006807,GO:0007275,GO:0007568,GO:0008150,GO:0008152,GO:0008233,GO:0008238,GO:0009507,GO:0009532,GO:0009536,GO:0009570,GO:0009987,GO:0010035,GO:0010038,GO:0010150,GO:0016043,GO:0016787,GO:0016805,GO:0019538,GO:0022607,GO:0030145,GO:0032501,GO:0032502,GO:0034214,GO:…	E	Amino acid transport and metabolism	Peptidase_M17_N
c10993_g1	sp|Q9C516|XLG3_ARATH	XLG3	Extra-large guanine nucleotide-binding protein 3
c11003_g1	sp|Q9FHI1|MOB1A_ARATH	MOB1A	MOB kinase activator-like 1A
c11004_g1	sp|P50699|TLPH_ARATH	TLPH	Thaumatin-like protein		O	Post-translational modification, protein turnover, and chaperones
c11009_g1	sp|Q54X16|GID8_DICDI	GID8	Glucose-induced degradation protein 8 homolog
c11027_g1	sp|O04133|SRC2_SOYBN	SRC2	Protein SRC2	GO:0000322,GO:0000325,GO:0000326,GO:0005575,GO:0005622,GO:0005623,GO:0005737,GO:0005773,GO:0005783,GO:0005886,GO:0006605,GO:0006623,GO:0006810,GO:0006886,GO:0007034,GO:0008104,GO:0008150,GO:0012505,GO:0015031,GO:0015833,GO:0016020,GO:0033036,GO:0033365,GO:0034613,GO:0042886,GO:0043226,GO:0043227,GO:0043229,GO:0043231,GO:0044424,GO:0044444,GO:0044464,GO:0045184,GO:0046907,GO:0051179,GO:0051234,GO:…	S	Function unknown	C2
c11033_g1	sp|Q9FLC0|PER52_ARATH	PER52	Peroxidase 52
c11045_g1	sp|Q9SXC4|IRX9H_ARATH	IRX9H	Probable beta-1,4-xylosyltransferase IRX9H
c11054_g1	sp|Q9SGU2|SAU71_ARATH	SAU71	Auxin-responsive protein SAUR71	GO:0003002,GO:0005575,GO:0005622,GO:0005623,GO:0005737,GO:0006810,GO:0007275,GO:0007389,GO:0008150,GO:0009605,GO:0009606,GO:0009628,GO:0009629,GO:0009630,GO:0009914,GO:0009956,GO:0009958,GO:0010817,GO:0022622,GO:0032501,GO:0032502,GO:0044424,GO:0044464,GO:0048364,GO:0048731,GO:0048856,GO:0050896,GO:0051179,GO:0051234,GO:0060918,GO:0065007,GO:0065008,GO:0090057,GO:0099402	S	Function unknown	Auxin_inducible
c11061_g1	sp|Q9ZPX1|ARF5_ARATH	ARF5	ADP-ribosylation factor-like protein 2
c11066_g1	sp|Q9URY3|YLOH_SCHPO	YLOH	TBC domain-containing protein C1952.17c
c11072_g1	sp|O81908|PPR2_ARATH	PPR2	Pentatricopeptide repeat-containing protein At1g02060, chloroplastic	GO:0003674,GO:0003676,GO:0003723,GO:0003824,GO:0004518,GO:0004519,GO:0005488,GO:0005575,GO:0005622,GO:0005623,GO:0006139,GO:0006725,GO:0006807,GO:0008150,GO:0008152,GO:0009451,GO:0009987,GO:0016070,GO:0016787,GO:0016788,GO:0034641,GO:0043170,GO:0043226,GO:0043227,GO:0043229,GO:0043231,GO:0043412,GO:0044237,GO:0044238,GO:0044424,GO:0044464,GO:0046483,GO:0071704,GO:0090304,GO:0090305,GO:0097159,GO:…	S	Function unknown	PPR_1,PPR_2
c11076_g1	sp|P0CT38|TF25_SCHPO	TF25	Transposon Tf2-5 polyprotein
c11145_g1	sp|Q6AUC6|QSOX1_ORYSJ	QSOX1	Sulfhydryl oxidase 1
c11171_g1	sp|Q651V6|PIN2_ORYSJ	PIN2	Probable auxin efflux carrier component 2
c11172_g1	sp|P92555|M1250_ARATH	M1250	Uncharacterized mitochondrial protein AtMg01250
c11211_g1					S	Function unknown
c11239_g1	sp|Q43209|PIMT_WHEAT	PIMT	Protein-L-isoaspartate O-methyltransferase	GO:0001101,GO:0003674,GO:0003824,GO:0004719,GO:0005575,GO:0005622,GO:0005623,GO:0005634,GO:0005737,GO:0005829,GO:0006464,GO:0006479,GO:0006807,GO:0006950,GO:0006970,GO:0007275,GO:0007568,GO:0008150,GO:0008152,GO:0008168,GO:0008171,GO:0008213,GO:0008276,GO:0008757,GO:0009628,GO:0009651,GO:0009719,GO:0009725,GO:0009737,GO:0009791,GO:0009845,GO:0009987,GO:0010033,GO:0010340,GO:0016740,GO:0016741,GO:…	O	Post-translational modification, protein turnover, and chaperones	PCMT
c11256_g1				GO:0003674,GO:0003824,GO:0005488,GO:0005515,GO:0005575,GO:0005622,GO:0005623,GO:0005737,GO:0006464,GO:0006468,GO:0006766,GO:0006767,GO:0006771,GO:0006793,GO:0006796,GO:0006807,GO:0008150,GO:0008152,GO:0009058,GO:0009110,GO:0009231,GO:0009987,GO:0016310,GO:0016311,GO:0016787,GO:0016788,GO:0016791,GO:0017144,GO:0018130,GO:0019538,GO:0034641,GO:0036211,GO:0042364,GO:0042578,GO:0042726,GO:0042727,GO:…	S	Function unknown
c11279_g1	sp|O47881|GLDH_BRAOL	GLDH	L-galactono-1,4-lactone dehydrogenase, mitochondrial				FAD_binding_4
c11284_g1	sp|Q6Z2L5|KPRS1_ORYSJ	KPRS1	Ribose-phosphate pyrophosphokinase 1, chloroplastic
c11308_g1	sp|Q93W28|Y4554_ARATH	Y4554	Uncharacterized protein At4g15545		S	Function unknown
c11310_g1	sp|Q9ZT91|EFTM_ARATH	EFTM	Elongation factor Tu, mitochondrial	GO:0000166,GO:0003674,GO:0005488,GO:0005524,GO:0005575,GO:0005618,GO:0005622,GO:0005623,GO:0005737,GO:0005739,GO:0008144,GO:0008150,GO:0008270,GO:0010035,GO:0010038,GO:0017076,GO:0030312,GO:0030554,GO:0032553,GO:0032555,GO:0032559,GO:0035639,GO:0036094,GO:0042221,GO:0043167,GO:0043168,GO:0043169,GO:0043226,GO:0043227,GO:0043229,GO:0043231,GO:0044424,GO:0044444,GO:0044464,GO:0046686,GO:0046872,GO:…	J	Translation, ribosomal structure and biogenesis
c11333_g1	sp|Q7XJN6|PP197_ARATH	PP197	Pentatricopeptide repeat-containing protein At2g40720	GO:0003674,GO:0003676,GO:0003723,GO:0003824,GO:0004518,GO:0004519,GO:0005488,GO:0005575,GO:0005622,GO:0005623,GO:0006139,GO:0006725,GO:0006807,GO:0008150,GO:0008152,GO:0009451,GO:0009987,GO:0016070,GO:0016787,GO:0016788,GO:0034641,GO:0043170,GO:0043226,GO:0043227,GO:0043229,GO:0043231,GO:0043412,GO:0044237,GO:0044238,GO:0044424,GO:0044464,GO:0046483,GO:0071704,GO:0090304,GO:0090305,GO:0097159,GO:…	C	Energy production and conversion
c11349_g1					S	Function unknown	Plant_tran
c11360_g1	sp|Q945P0|FHA1_TOBAC	FHA1	Transcriptional activator FHA1
c11380_g1	sp|Q0WQK2|ZDHC9_ARATH	ZDHC9	Probable protein S-acyltransferase 7	GO:0005575,GO:0005623,GO:0005886,GO:0016020,GO:0044464,GO:0071944	S	Function unknown	DHHC
c11395_g1	sp|F4KF27|MDA2_ARATH	MDA2	Mediator-associated protein 2	GO:0005575,GO:0005622,GO:0005623,GO:0005634,GO:0005654,GO:0005730,GO:0016592,GO:0031974,GO:0031981,GO:0032991,GO:0043226,GO:0043227,GO:0043228,GO:0043229,GO:0043231,GO:0043232,GO:0043233,GO:0044422,GO:0044424,GO:0044428,GO:0044446,GO:0044451,GO:0044464,GO:0070013	S	Function unknown
c11419_g1	sp|P47735|RLK5_ARATH	RLK5	Receptor-like protein kinase 5				LRR_8
c11426_g1							DUF688
c11435_g1	sp|P11708|MDHC_PIG	MDHC	Malate dehydrogenase, cytoplasmic		C	Energy production and conversion	Ldh_1_C
c11454_g1	sp|Q9SCZ4|FERON_ARATH	FERON	Receptor-like protein kinase FERONIA	GO:0005575,GO:0005623,GO:0005886,GO:0016020,GO:0016324,GO:0030427,GO:0035838,GO:0042995,GO:0044425,GO:0044459,GO:0044463,GO:0044464,GO:0045177,GO:0051286,GO:0071944,GO:0090404,GO:0090406,GO:0098590,GO:0120025,GO:0120038	T	Signal transduction mechanisms	Malectin
c11471_g1	sp|A2RVM0|TIC32_ARATH	TIC32	Short-chain dehydrogenase TIC 32, chloroplastic	GO:0003674,GO:0003824,GO:0005575,GO:0005622,GO:0005623,GO:0005737,GO:0005886,GO:0008150,GO:0008152,GO:0009507,GO:0009526,GO:0009528,GO:0009536,GO:0009706,GO:0009941,GO:0016020,GO:0016491,GO:0019866,GO:0031090,GO:0031967,GO:0031969,GO:0031975,GO:0042170,GO:0043226,GO:0043227,GO:0043229,GO:0043231,GO:0044422,GO:0044424,GO:0044434,GO:0044435,GO:0044444,GO:0044446,GO:0044464,GO:0055114,GO:0071944	Q	Secondary metabolites biosynthesis, transport, and catabolism	adh_short_C2
c11477_g1	sp|Q9UF83|YM012_HUMAN	YM012	Uncharacterized protein DKFZp434B061
c11479_g1	sp|Q9ZVN6|AP180_ARATH	AP180	Clathrin coat assembly protein AP180		TU
c11481_g1	sp|P10978|POLX_TOBAC	POLX	Retrovirus-related Pol polyprotein from transposon TNT 1-94		O	Post-translational modification, protein turnover, and chaperones	gag_pre-integrs
c11482_g1	sp|Q7XT40|EXB15_ORYSJ	EXB15	Expansin-B15		S	Function unknown	DPBB_1,Pollen_allerg_1
c11500_g1	sp|Q9FN03|UVR8_ARATH	UVR8	Ultraviolet-B receptor UVR8	GO:0000726,GO:0003674,GO:0003824,GO:0004842,GO:0005085,GO:0005086,GO:0005488,GO:0005515,GO:0005575,GO:0005622,GO:0005623,GO:0005634,GO:0005654,GO:0005737,GO:0005794,GO:0005814,GO:0005815,GO:0005829,GO:0005856,GO:0006139,GO:0006259,GO:0006281,GO:0006302,GO:0006303,GO:0006464,GO:0006508,GO:0006511,GO:0006725,GO:0006807,GO:0006810,GO:0006886,GO:0006950,GO:0006974,GO:0008104,GO:0008150,GO:0008152,GO:…	DZ		RCC1,RCC1_2
c11505_g1	sp|Q94B38|GPT2_ARATH	GPT2	Glucose-6-phosphate/phosphate translocator 2, chloroplastic		EG		TPT
c11511_g1	sp|Q9LVS3|PP422_ARATH	PP422	Pentatricopeptide repeat-containing protein At5g47360
c11514_g1	sp|P04146|COPIA_DROME	COPIA	Copia protein
c11548_g1	sp|Q9STN5|Y4833_ARATH	Y4833	Uncharacterized protein At4g08330, chloroplastic	GO:0005575,GO:0005623,GO:0005886,GO:0016020,GO:0044464,GO:0071944	S	Function unknown
c11568_g1	sp|Q6Z5P2|GUN7_ORYSJ	GUN7	Endoglucanase 7		G	Carbohydrate transport and metabolism	Glyco_hydro_9
c11580_g1	sp|Q9LJG8|ASIL2_ARATH	ASIL2	Trihelix transcription factor ASIL2		K	Transcription		Trihelix
c11624_g1	sp|Q9LFI1|PP280_ARATH	PP280	Pentatricopeptide repeat-containing protein At3g53360, mitochondrial
c11630_g1	sp|P03876|AI2M_YEAST	AI2M	Putative COX1/OXI3 intron 2 protein	GO:0000373,GO:0000375,GO:0000377,GO:0000959,GO:0000963,GO:0005575,GO:0005622,GO:0005623,GO:0005737,GO:0005739,GO:0006109,GO:0006139,GO:0006396,GO:0006397,GO:0006725,GO:0006807,GO:0006996,GO:0007005,GO:0007275,GO:0008150,GO:0008152,GO:0008380,GO:0009451,GO:0009507,GO:0009536,GO:0009791,GO:0009845,GO:0009889,GO:0009987,GO:0010467,GO:0010556,GO:0016043,GO:0016070,GO:0016071,GO:0019222,GO:0032501,GO:…	G	Carbohydrate transport and metabolism	Intron_maturas2,RVT_1
c11688_g1	sp|Q9C888|PLDA4_ARATH	PLDA4	Phospholipase D alpha 4	GO:0003674,GO:0003824,GO:0004620,GO:0004630,GO:0005575,GO:0005623,GO:0005886,GO:0006629,GO:0006644,GO:0006793,GO:0006796,GO:0006808,GO:0006950,GO:0006970,GO:0006995,GO:0007154,GO:0007275,GO:0008081,GO:0008150,GO:0008152,GO:0009056,GO:0009267,GO:0009395,GO:0009605,GO:0009628,GO:0009791,GO:0009825,GO:0009987,GO:0009991,GO:0016020,GO:0016036,GO:0016042,GO:0016049,GO:0016298,GO:0016787,GO:0016788,GO:…	I	Lipid transport and metabolism
c11693_g1	sp|Q9SGG3|ALA5_ARATH	ALA5	Probable phospholipid-transporting ATPase 5
c11707_g1	sp|P47203|FTSA_PSEAE	FTSA	Cell division protein FtsA
c11714_g1	sp|Q9UN81|LORF1_HUMAN	LORF1	LINE-1 retrotransposable element ORF1 protein
c11726_g1	sp|Q0V865|FAFL_ARATH	FAFL	Protein FAF-like, chloroplastic		S	Function unknown	FAF
c11732_g1	sp|O02056|RL4_CAEEL	RL4	60S ribosomal protein L4	GO:0007275,GO:0007568,GO:0008150,GO:0008340,GO:0010259,GO:0032501,GO:0032502,GO:0048856	J	Translation, ribosomal structure and biogenesis	Ribos_L4_asso_C,Ribosomal_L4
c11738_g1					S	Function unknown
c11772_g1								ZF-HD
c11790_g1	sp|P27604|SAHH_CAEEL	SAHH	Adenosylhomocysteinase	GO:0003674,GO:0003824,GO:0004013,GO:0005575,GO:0005622,GO:0005623,GO:0005737,GO:0005829,GO:0006082,GO:0006139,GO:0006152,GO:0006520,GO:0006575,GO:0006725,GO:0006790,GO:0006807,GO:0008150,GO:0008152,GO:0009056,GO:0009063,GO:0009116,GO:0009119,GO:0009164,GO:0009987,GO:0016054,GO:0016787,GO:0016801,GO:0016802,GO:0019439,GO:0019510,GO:0019752,GO:0034641,GO:0034655,GO:0034656,GO:0042219,GO:0042278,GO:…	H	Coenzyme transport and metabolism	AdoHcyase,AdoHcyase_NAD
c11796_g1	sp|Q8W487|YB95_ARATH	YB95	Uncharacterized protein At2g39795, mitochondrial		C	Energy production and conversion	MAM33
c11797_g1	sp|Q9M1J2|RPE5A_ARATH	RPE5A	DNA-directed RNA polymerase V subunit 5A
c11802_g1	sp|Q9S9K4|ASPL2_ARATH	ASPL2	Aspartic proteinase-like protein 2
c11812_g1	sp|C0LGE0|Y1765_ARATH	Y1765	Probable LRR receptor-like serine/threonine-protein kinase At1g07650	GO:0003674,GO:0003824,GO:0004672,GO:0004674,GO:0005575,GO:0005623,GO:0005886,GO:0006464,GO:0006468,GO:0006793,GO:0006796,GO:0006807,GO:0008150,GO:0008152,GO:0009987,GO:0016020,GO:0016301,GO:0016310,GO:0016740,GO:0016772,GO:0016773,GO:0019538,GO:0036211,GO:0043170,GO:0043412,GO:0044237,GO:0044238,GO:0044260,GO:0044267,GO:0044464,GO:0071704,GO:0071944,GO:0140096,GO:1901564	T	Signal transduction mechanisms	Malectin
c11842_g1	sp|Q38866|EXPA2_ARATH	EXPA2	Expansin-A2
c11846_g1	sp|Q8S8S7|PUB34_ARATH	PUB34	U-box domain-containing protein 34		T	Signal transduction mechanisms	Pkinase
c11854_g1	sp|Q9LV85|CPR5_ARATH	CPR5	Protein CPR-5	GO:0000003,GO:0000902,GO:0000904,GO:0002376,GO:0003006,GO:0005575,GO:0005622,GO:0005623,GO:0005634,GO:0006950,GO:0006952,GO:0006955,GO:0007154,GO:0007165,GO:0007275,GO:0007568,GO:0008150,GO:0009314,GO:0009416,GO:0009605,GO:0009607,GO:0009627,GO:0009628,GO:0009648,GO:0009653,GO:0009743,GO:0009756,GO:0009791,GO:0009814,GO:0009888,GO:0009987,GO:0010026,GO:0010033,GO:0010090,GO:0010150,GO:0010182,GO:…
c11860_g1	sp|Q9SZR3|SMXL4_ARATH	SMXL4	Protein SMAX1-LIKE 4	GO:0005575,GO:0005622,GO:0005623,GO:0005737,GO:0006810,GO:0008150,GO:0009507,GO:0009536,GO:0010232,GO:0010233,GO:0032501,GO:0033500,GO:0042592,GO:0043226,GO:0043227,GO:0043229,GO:0043231,GO:0044424,GO:0044444,GO:0044464,GO:0048878,GO:0051179,GO:0051234,GO:0065007,GO:0065008	O	Post-translational modification, protein turnover, and chaperones
c11867_g1	sp|Q940T5|RDUF2_ARATH	RDUF2	E3 ubiquitin-protein ligase RDUF2		O	Post-translational modification, protein turnover, and chaperones
c11893_g1	sp|Q9FN37|PSKR2_ARATH	PSKR2	Phytosulfokine receptor 2
c11901_g1	sp|O82199|C3H20_ARATH	C3H20	Zinc finger CCCH domain-containing protein 20
c11903_g1	sp|Q9LJX0|AB19B_ARATH	AB19B	ABC transporter B family member 19	GO:0000003,GO:0003006,GO:0003674,GO:0005215,GO:0005575,GO:0005623,GO:0005886,GO:0006810,GO:0007275,GO:0008150,GO:0008361,GO:0009314,GO:0009411,GO:0009416,GO:0009605,GO:0009606,GO:0009628,GO:0009629,GO:0009630,GO:0009637,GO:0009639,GO:0009640,GO:0009653,GO:0009719,GO:0009725,GO:0009733,GO:0009791,GO:0009908,GO:0009914,GO:0009926,GO:0009958,GO:0009966,GO:0009987,GO:0010033,GO:0010218,GO:0010315,GO:…	Q	Secondary metabolites biosynthesis, transport, and catabolism
c11904_g1	sp|F4KD38|NRPC2_ARATH	NRPC2	DNA-directed RNA polymerase III subunit 2
c11951_g1	sp|Q9SHJ3|CALS7_ARATH	CALS7	Callose synthase 7	GO:0003674,GO:0003824,GO:0003843,GO:0006810,GO:0008150,GO:0008194,GO:0010232,GO:0010233,GO:0016740,GO:0016757,GO:0016758,GO:0032501,GO:0033036,GO:0033037,GO:0035251,GO:0046527,GO:0051179,GO:0051234,GO:0052545,GO:0080165	M	Cell wall/membrane/envelope biogenesis
c11966_g1	sp|Q9LSH2|DCE5_ARATH	DCE5	Glutamate decarboxylase 5		E	Amino acid transport and metabolism
c11975_g1	sp|Q9C5J8|OEP80_ARATH	OEP80	Outer envelope protein 80, chloroplastic	GO:0005575,GO:0005622,GO:0005623,GO:0005737,GO:0005739,GO:0006996,GO:0008150,GO:0009507,GO:0009526,GO:0009536,GO:0009657,GO:0009658,GO:0009941,GO:0009987,GO:0016020,GO:0016043,GO:0031967,GO:0031975,GO:0043226,GO:0043227,GO:0043229,GO:0043231,GO:0044422,GO:0044424,GO:0044434,GO:0044435,GO:0044444,GO:0044446,GO:0044464,GO:0071840	M	Cell wall/membrane/envelope biogenesis	Bac_surface_Ag
c11982_g1	sp|Q9S7N7|PSAG_ARATH	PSAG	Photosystem I reaction center subunit V, chloroplastic
c11984_g1	sp|O05517|RIMI_BACSU	RIMI	Putative ribosomal-protein-alanine acetyltransferase		S	Function unknown	Acetyltransf_1
c11986_g1	sp|O81832|Y4729_ARATH	Y4729	G-type lectin S-receptor-like serine/threonine-protein kinase At4g27290		T	Signal transduction mechanisms
c11988_g1	sp|F4I1G5|CRIM2_ARATH	CRIM2	Cold-regulated 413 inner membrane protein 2, chloroplastic		S	Function unknown	WCOR413,X8
c11990_g1	sp|Q9LQ02|NRPD1_ARATH	NRPD1	DNA-directed RNA polymerase IV subunit 1	GO:0000418,GO:0000428,GO:0005575,GO:0005622,GO:0005623,GO:0005634,GO:0005654,GO:0005666,GO:0006139,GO:0006396,GO:0006725,GO:0006807,GO:0008150,GO:0008152,GO:0009892,GO:0009987,GO:0010033,GO:0010467,GO:0010468,GO:0010495,GO:0010605,GO:0010608,GO:0010629,GO:0014070,GO:0016070,GO:0016246,GO:0016441,GO:0016458,GO:0019222,GO:0030422,GO:0030880,GO:0031047,GO:0031050,GO:0031974,GO:0031981,GO:0032991,GO:…	K	Transcription	DUF3223,RNA_pol_Rpb1_1,RNA_pol_Rpb1_2,RNA_pol_Rpb1_3,RNA_pol_Rpb1_4
c11996_g1	sp|Q70E96|AL3F1_ARATH	AL3F1	Aldehyde dehydrogenase family 3 member F1
c11997_g1	sp|O65731|RS5_CICAR	RS5	40S ribosomal protein S5 (Fragment)	GO:0000028,GO:0003674,GO:0003676,GO:0003723,GO:0003729,GO:0003735,GO:0005198,GO:0005488,GO:0005575,GO:0005618,GO:0005622,GO:0005623,GO:0005737,GO:0005773,GO:0005774,GO:0005829,GO:0005840,GO:0005844,GO:0005886,GO:0005911,GO:0006412,GO:0006518,GO:0006807,GO:0006996,GO:0008150,GO:0008152,GO:0009058,GO:0009059,GO:0009506,GO:0009507,GO:0009536,GO:0009719,GO:0009725,GO:0009735,GO:0009987,GO:0010033,GO:…	J	Translation, ribosomal structure and biogenesis	Ribosomal_S7
c12002_g1	sp|Q9FF66|UBC22_ARATH	UBC22	Ubiquitin-conjugating enzyme E2 22	GO:0000209,GO:0003674,GO:0003824,GO:0004842,GO:0005488,GO:0005515,GO:0005575,GO:0005622,GO:0005623,GO:0005634,GO:0005737,GO:0006464,GO:0006508,GO:0006511,GO:0006807,GO:0008150,GO:0008152,GO:0009056,GO:0009057,GO:0009987,GO:0016567,GO:0016740,GO:0019538,GO:0019787,GO:0019899,GO:0019941,GO:0030163,GO:0031625,GO:0032446,GO:0036211,GO:0043170,GO:0043226,GO:0043227,GO:0043229,GO:0043231,GO:0043412,GO:…	O	Post-translational modification, protein turnover, and chaperones	UQ_con
c12008_g1	sp|Q76MX2|CAS1_SOLTU	CAS1	Bifunctional L-3-cyanoalanine synthase/cysteine synthase 1, mitochondrial	GO:0000096,GO:0000097,GO:0002376,GO:0003674,GO:0003824,GO:0004124,GO:0005488,GO:0005507,GO:0005575,GO:0005622,GO:0005623,GO:0005737,GO:0005739,GO:0006082,GO:0006520,GO:0006534,GO:0006535,GO:0006563,GO:0006790,GO:0006807,GO:0006955,GO:0007275,GO:0008144,GO:0008150,GO:0008152,GO:0008652,GO:0009056,GO:0009058,GO:0009069,GO:0009070,GO:0009507,GO:0009509,GO:0009532,GO:0009536,GO:0009570,GO:0009636,GO:…	E	Amino acid transport and metabolism	PALP
c12017_g1	sp|P49087|VATA_MAIZE	VATA	V-type proton ATPase catalytic subunit A (Fragment)
c12018_g1	sp|Q9STP8|ACBP2_ARATH	ACBP2	Acyl-CoA-binding domain-containing protein 2		I	Lipid transport and metabolism
c12020_g1	sp|O48946|CESA1_ARATH	CESA1	Cellulose synthase A catalytic subunit 1 [UDP-forming]	GO:0000271,GO:0000278,GO:0000281,GO:0000910,GO:0003674,GO:0003824,GO:0005575,GO:0005622,GO:0005623,GO:0005737,GO:0005768,GO:0005794,GO:0005802,GO:0005886,GO:0005975,GO:0005976,GO:0006073,GO:0006950,GO:0006970,GO:0006972,GO:0007049,GO:0008150,GO:0008152,GO:0009058,GO:0009059,GO:0009250,GO:0009628,GO:0009651,GO:0009832,GO:0009833,GO:0009987,GO:0012505,GO:0016020,GO:0016051,GO:0016740,GO:0016757,GO:…	O	Post-translational modification, protein turnover, and chaperones
c12024_g1	sp|P10567|MYSP_CAEEL	MYSP	Paramyosin	GO:0003674,GO:0005488,GO:0005515,GO:0005575,GO:0005622,GO:0005623,GO:0005737,GO:0005856,GO:0006996,GO:0007010,GO:0008092,GO:0008150,GO:0009653,GO:0009987,GO:0010638,GO:0010720,GO:0010927,GO:0014866,GO:0015629,GO:0016043,GO:0016459,GO:0017124,GO:0019899,GO:0019900,GO:0019901,GO:0019904,GO:0022603,GO:0022607,GO:0030016,GO:0030017,GO:0030029,GO:0030036,GO:0030154,GO:0030239,GO:0030241,GO:0031032,GO:…	Z	Cytoskeleton	Myosin_tail_1
c12034_g1	sp|Q5N870|DCL3A_ORYSJ	DCL3A	Endoribonuclease Dicer homolog 3a		A	RNA processing and modification	Dicer_dimer,Helicase_C,PAZ,ResIII,Ribonucleas_3_3,Ribonuclease_3
c12037_g1	sp|O42248|GBLP_DANRE	GBLP	Guanine nucleotide-binding protein subunit beta-2-like 1	GO:0000003,GO:0000278,GO:0000280,GO:0000281,GO:0000375,GO:0000377,GO:0000398,GO:0000775,GO:0000776,GO:0000902,GO:0000904,GO:0000910,GO:0001525,GO:0001558,GO:0001568,GO:0001678,GO:0001891,GO:0001932,GO:0001933,GO:0001934,GO:0001944,GO:0001959,GO:0002009,GO:0003006,GO:0003254,GO:0003674,GO:0004857,GO:0004860,GO:0005080,GO:0005102,GO:0005198,GO:0005488,GO:0005515,GO:0005575,GO:0005622,GO:0005623,GO:…	T	Signal transduction mechanisms	WD40
c12043_g1	sp|Q9C5D2|FBL4_ARATH	FBL4	F-box/LRR-repeat protein 4		P	Inorganic ion transport and metabolism
c12068_g1	sp|Q8W117|SMU1_ARATH	SMU1	Suppressor of mec-8 and unc-52 protein homolog 1	GO:0000151,GO:0000381,GO:0005575,GO:0005622,GO:0005623,GO:0005634,GO:0005654,GO:0006139,GO:0006396,GO:0006725,GO:0006807,GO:0008150,GO:0008152,GO:0008380,GO:0009987,GO:0010467,GO:0010468,GO:0016070,GO:0016604,GO:0016607,GO:0019219,GO:0019222,GO:0031323,GO:0031461,GO:0031974,GO:0031981,GO:0032991,GO:0034641,GO:0043170,GO:0043226,GO:0043227,GO:0043229,GO:0043231,GO:0043233,GO:0043484,GO:0044237,GO:…	S	Function unknown	WD40
c12070_g1	sp|Q8IUF1|CBWD2_HUMAN	CBWD2	COBW domain-containing protein 2		H	Coenzyme transport and metabolism	cobW,CobW_C
c12080_g1	sp|Q9LT38|UNCL_ARATH	UNCL	Serine/threonine-protein kinase UCNL
c12082_g1	sp|Q6NKW9|E138_ARATH	E138	Glucan endo-1,3-beta-glucosidase 8	GO:0001871,GO:0003674,GO:0003824,GO:0004553,GO:0005488,GO:0005575,GO:0005576,GO:0005623,GO:0005886,GO:0005911,GO:0008150,GO:0009506,GO:0009664,GO:0009987,GO:0016020,GO:0016043,GO:0016787,GO:0016798,GO:0030054,GO:0030246,GO:0030247,GO:0031224,GO:0031225,GO:0031226,GO:0044425,GO:0044459,GO:0044464,GO:0045229,GO:0046658,GO:0048046,GO:0055044,GO:0071554,GO:0071555,GO:0071669,GO:0071840,GO:0071944	G	Carbohydrate transport and metabolism	Glyco_hydro_17,X8
c12096_g1	sp|Q9FL62|WRK30_ARATH	WRK30	Probable WRKY transcription factor 30	GO:0000302,GO:0001101,GO:0002376,GO:0003674,GO:0003676,GO:0003677,GO:0003700,GO:0005488,GO:0005575,GO:0005622,GO:0005623,GO:0005634,GO:0005737,GO:0006355,GO:0006950,GO:0006952,GO:0006955,GO:0006979,GO:0007275,GO:0007568,GO:0008150,GO:0009507,GO:0009536,GO:0009605,GO:0009607,GO:0009617,GO:0009636,GO:0009719,GO:0009725,GO:0009751,GO:0009814,GO:0009816,GO:0009889,GO:0009891,GO:0009893,GO:0010033,GO:…	K	Transcription	WRKY	WRKY
c12105_g1	sp|Q93ZJ3|NFD6_ARATH	NFD6	Protein NUCLEAR FUSION DEFECTIVE 6, chloroplastic/mitochondrial	GO:0000741,GO:0006996,GO:0006997,GO:0007275,GO:0008150,GO:0009553,GO:0009559,GO:0009561,GO:0009987,GO:0010197,GO:0016043,GO:0030154,GO:0032501,GO:0032502,GO:0048229,GO:0048284,GO:0048856,GO:0048869,GO:0071840	S	Function unknown
c12117_g1	sp|Q39613|CYPH_CATRO	CYPH	Peptidyl-prolyl cis-trans isomerase	GO:0000413,GO:0003674,GO:0003755,GO:0003824,GO:0005488,GO:0005575,GO:0005576,GO:0005622,GO:0005623,GO:0005737,GO:0005773,GO:0005774,GO:0005794,GO:0005829,GO:0005886,GO:0005911,GO:0006464,GO:0006807,GO:0007154,GO:0007165,GO:0008144,GO:0008150,GO:0008152,GO:0009506,GO:0009507,GO:0009536,GO:0009987,GO:0012505,GO:0016018,GO:0016020,GO:0016853,GO:0016859,GO:0018193,GO:0018208,GO:0019538,GO:0023052,GO:…	O	Post-translational modification, protein turnover, and chaperones
c12120_g1	sp|F4KFT7|TENAC_ARATH	TENAC	Probable aminopyrimidine aminohydrolase, mitochondrial		K	Transcription
c12121_g1	sp|P0C2F6|RNHX1_ARATH	RNHX1	Putative ribonuclease H protein At1g65750		E	Amino acid transport and metabolism	RVT_3
c12130_g1	sp|F4HQD4|HSP7P_ARATH	HSP7P	Heat shock 70 kDa protein 15
c12132_g1	sp|Q9SUL7|CIPK4_ARATH	CIPK4	CBL-interacting serine/threonine-protein kinase 4	GO:0003674,GO:0003824,GO:0004672,GO:0004674,GO:0005575,GO:0005622,GO:0005623,GO:0005634,GO:0005737,GO:0006464,GO:0006468,GO:0006793,GO:0006796,GO:0006807,GO:0006950,GO:0007154,GO:0007165,GO:0008150,GO:0008152,GO:0009266,GO:0009409,GO:0009628,GO:0009987,GO:0016301,GO:0016310,GO:0016740,GO:0016772,GO:0016773,GO:0019538,GO:0023052,GO:0035556,GO:0036211,GO:0043170,GO:0043226,GO:0043227,GO:0043229,GO:…	T	Signal transduction mechanisms	NAF,Pkinase
c12134_g1	sp|Q9MA41|CTL1_ARATH	CTL1	Chitinase-like protein 1
c12135_g1	sp|P10978|POLX_TOBAC	POLX	Retrovirus-related Pol polyprotein from transposon TNT 1-94
c12141_g1	sp|P17756|GAG_HV2D1	GAG	Gag polyprotein
c12164_g1	sp|P38389|SC61B_ARATH	SC61B	Protein transport protein Sec61 subunit beta
c12173_g1	sp|Q9LPC1|GAE2_ARATH	GAE2	UDP-glucuronate 4-epimerase 2
c12177_g1					S	Function unknown
c12181_g1	sp|Q8H960|TOM2B_ARATH	TOM2B	Tobamovirus multiplication protein 2B	GO:0008150,GO:0016032,GO:0019058,GO:0019079,GO:0044403,GO:0044419,GO:0046786,GO:0051704	S	Function unknown
c12205_g1	sp|Q9FJL0|SMC4_ARATH	SMC4	Structural maintenance of chromosomes protein 4	GO:0000003,GO:0000070,GO:0000278,GO:0000280,GO:0000819,GO:0003006,GO:0005575,GO:0005622,GO:0005623,GO:0005634,GO:0006323,GO:0006996,GO:0007049,GO:0007059,GO:0007076,GO:0007275,GO:0008150,GO:0009790,GO:0009791,GO:0009793,GO:0009987,GO:0010154,GO:0016043,GO:0022402,GO:0022414,GO:0030261,GO:0032501,GO:0032502,GO:0043226,GO:0043227,GO:0043229,GO:0043231,GO:0044424,GO:0044464,GO:0048285,GO:0048316,GO:…	BD		SMC_hinge,SMC_N
c12217_g1	sp|Q6VAA9|U73E1_STERE	U73E1	UDP-glycosyltransferase 73E1		CG		UDPGT
c12236_g1	sp|Q9SD53|Y3720_ARATH	Y3720	UPF0481 protein At3g47200				DUF247
c12240_g1	sp|Q9XED8|ARFI_ARATH	ARFI	Auxin response factor 9	GO:0003674,GO:0003700,GO:0005575,GO:0005622,GO:0005623,GO:0005634,GO:0005911,GO:0006355,GO:0008150,GO:0009506,GO:0009889,GO:0010468,GO:0010556,GO:0019219,GO:0019222,GO:0030054,GO:0031323,GO:0031326,GO:0043226,GO:0043227,GO:0043229,GO:0043231,GO:0044424,GO:0044464,GO:0050789,GO:0050794,GO:0051171,GO:0051252,GO:0055044,GO:0060255,GO:0065007,GO:0080090,GO:0140110,GO:1903506,GO:2000112,GO:2001141	K	Transcription
c12275_g1	sp|P0C128|IAA25_ORYSJ	IAA25	Auxin-responsive protein IAA25
c12287_g1	sp|P10537|AMYB_IPOBA	AMYB	Beta-amylase
c12294_g1	sp|O64747|WRK35_ARATH	WRK35	Probable WRKY transcription factor 35	GO:0003674,GO:0003700,GO:0006355,GO:0007275,GO:0007568,GO:0008150,GO:0009889,GO:0010033,GO:0010150,GO:0010200,GO:0010243,GO:0010468,GO:0010556,GO:0019219,GO:0019222,GO:0031323,GO:0031326,GO:0032501,GO:0032502,GO:0042221,GO:0042493,GO:0048366,GO:0048367,GO:0048731,GO:0048827,GO:0048856,GO:0050789,GO:0050794,GO:0050896,GO:0051171,GO:0051252,GO:0060255,GO:0065007,GO:0080090,GO:0090693,GO:0099402,GO:…	K	Transcription	WRKY	WRKY
c12302_g1					S	Function unknown
c12322_g1	sp|Q9SH88|RRS1_ARATH	RRS1	Ribosome biogenesis regulatory protein homolog	GO:0000054,GO:0000055,GO:0000447,GO:0000460,GO:0000462,GO:0000466,GO:0000469,GO:0000478,GO:0000479,GO:0005575,GO:0005622,GO:0005623,GO:0005634,GO:0005730,GO:0006139,GO:0006364,GO:0006396,GO:0006403,GO:0006405,GO:0006611,GO:0006725,GO:0006807,GO:0006810,GO:0006811,GO:0006820,GO:0006862,GO:0006886,GO:0006913,GO:0008104,GO:0008150,GO:0008152,GO:0009987,GO:0010467,GO:0015031,GO:0015711,GO:0015748,GO:…	J	Translation, ribosomal structure and biogenesis
c12324_g1	sp|Q9CAJ9|Y1385_ARATH	Y1385	BTB/POZ domain-containing protein At1g63850		S	Function unknown
c12325_g1	sp|P0AAZ4|RARA_ECOLI	RARA	Replication-associated recombination protein A
c12331_g1					S	Function unknown
c12338_g1					L	Replication, recombination and repair
c12339_g1	sp|Q5RHY1|MCM10_DANRE	MCM10	Protein MCM10 homolog	GO:0000228,GO:0003674,GO:0003676,GO:0003677,GO:0003688,GO:0003690,GO:0003697,GO:0005488,GO:0005575,GO:0005622,GO:0005623,GO:0005634,GO:0005657,GO:0005694,GO:0006139,GO:0006259,GO:0006260,GO:0006261,GO:0006270,GO:0006725,GO:0006807,GO:0008150,GO:0008152,GO:0009058,GO:0009059,GO:0009987,GO:0031298,GO:0031974,GO:0031981,GO:0032991,GO:0034641,GO:0034645,GO:0043170,GO:0043226,GO:0043227,GO:0043228,GO:…	D	Cell cycle control, cell division, chromosome partitioning	zf-primase
c12342_g1	sp|P49310|GRP1_SINAL	GRP1	Glycine-rich RNA-binding protein GRP1A
c12351_g1	sp|Q99K82|SMOX_MOUSE	SMOX	Spermine oxidase		H	Coenzyme transport and metabolism	Amino_oxidase
c12368_g1	sp|O24554|PLY_ZINVI	PLY	Pectate lyase	GO:0005575,GO:0005576,GO:0008150,GO:0009605,GO:0009607,GO:0009624,GO:0043207,GO:0050896,GO:0051704,GO:0051707	G	Carbohydrate transport and metabolism
c12373_g1	sp|Q9SJL9|XTH32_ARATH	XTH32	Probable xyloglucan endotransglucosylase/hydrolase protein 32	GO:0003674,GO:0003824,GO:0008150,GO:0009888,GO:0010087,GO:0016740,GO:0016757,GO:0016758,GO:0016762,GO:0032502,GO:0046527,GO:0048856	G	Carbohydrate transport and metabolism	Glyco_hydro_16
c12385_g1	sp|Q4FE47|XB35_ARATH	XB35	Putative E3 ubiquitin-protein ligase XBAT35	GO:0000151,GO:0003674,GO:0003824,GO:0004842,GO:0005488,GO:0005515,GO:0005575,GO:0005622,GO:0005623,GO:0005634,GO:0005737,GO:0006464,GO:0006807,GO:0008150,GO:0008152,GO:0009987,GO:0016567,GO:0016740,GO:0019538,GO:0019787,GO:0019899,GO:0031625,GO:0032446,GO:0032991,GO:0036211,GO:0043170,GO:0043226,GO:0043227,GO:0043229,GO:0043231,GO:0043412,GO:0044237,GO:0044238,GO:0044260,GO:0044267,GO:0044389,GO:…	O	Post-translational modification, protein turnover, and chaperones
c12386_g1								Nin-like
c12395_g1	sp|P10978|POLX_TOBAC	POLX	Retrovirus-related Pol polyprotein from transposon TNT 1-94		L	Replication, recombination and repair
c12402_g1	sp|Q8VZA1|LAC11_ARATH	LAC11	Laccase-11		Q	Secondary metabolites biosynthesis, transport, and catabolism
c12406_g1	sp|Q96520|PER12_ARATH	PER12	Peroxidase 12	GO:0003674,GO:0003824,GO:0004601,GO:0005575,GO:0005618,GO:0005622,GO:0005623,GO:0005737,GO:0005773,GO:0005911,GO:0008150,GO:0008152,GO:0009505,GO:0009506,GO:0009636,GO:0009664,GO:0009987,GO:0016020,GO:0016043,GO:0016209,GO:0016491,GO:0016684,GO:0030054,GO:0030312,GO:0042221,GO:0043226,GO:0043227,GO:0043229,GO:0043231,GO:0044424,GO:0044444,GO:0044464,GO:0045229,GO:0050896,GO:0051716,GO:0055044,GO:…	Q	Secondary metabolites biosynthesis, transport, and catabolism	peroxidase
c12431_g1	sp|Q9LRB5|LHT2_ARATH	LHT2	Lysine histidine transporter 2		E	Amino acid transport and metabolism	Aa_trans
c12444_g1	sp|Q5NE24|NSP2_MEDTR	NSP2	Nodulation-signaling pathway 2 protein	GO:0003674,GO:0003676,GO:0003677,GO:0003700,GO:0005488,GO:0005575,GO:0005622,GO:0005623,GO:0005634,GO:0005635,GO:0005737,GO:0005783,GO:0006355,GO:0008150,GO:0009889,GO:0010468,GO:0010556,GO:0012505,GO:0016020,GO:0019219,GO:0019222,GO:0031090,GO:0031323,GO:0031326,GO:0031965,GO:0031967,GO:0031975,GO:0043226,GO:0043227,GO:0043229,GO:0043231,GO:0043565,GO:0044422,GO:0044424,GO:0044428,GO:0044444,GO:…	K	Transcription	GRAS	GRAS
c12449_g1	sp|Q9ZRR8|CHS1_CASGL	CHS1	Chalcone synthase	GO:0005575,GO:0005622,GO:0005623,GO:0005737,GO:0044424,GO:0044464	H	Coenzyme transport and metabolism
c12452_g1	sp|Q9FGR2|PP436_ARATH	PP436	Pentatricopeptide repeat-containing protein At5g59600	GO:0003674,GO:0003676,GO:0003723,GO:0003824,GO:0004518,GO:0004519,GO:0005488,GO:0005575,GO:0005622,GO:0005623,GO:0006139,GO:0006725,GO:0006807,GO:0008150,GO:0008152,GO:0009451,GO:0009987,GO:0016070,GO:0016787,GO:0016788,GO:0034641,GO:0043170,GO:0043226,GO:0043227,GO:0043229,GO:0043231,GO:0043412,GO:0044237,GO:0044238,GO:0044424,GO:0044464,GO:0046483,GO:0071704,GO:0090304,GO:0090305,GO:0097159,GO:…	S	Function unknown	PPR_2
c12466_g1					O	Post-translational modification, protein turnover, and chaperones
c12475_g1	sp|O04202|EIF3F_ARATH	EIF3F	Eukaryotic translation initiation factor 3 subunit F	GO:0000003,GO:0003006,GO:0003674,GO:0005488,GO:0005515,GO:0005575,GO:0005622,GO:0005623,GO:0005634,GO:0005737,GO:0005829,GO:0005852,GO:0006412,GO:0006413,GO:0006518,GO:0006807,GO:0007275,GO:0008150,GO:0008152,GO:0009058,GO:0009059,GO:0009743,GO:0009744,GO:0009790,GO:0009791,GO:0009793,GO:0009846,GO:0009856,GO:0009987,GO:0010033,GO:0010154,GO:0010467,GO:0016020,GO:0019538,GO:0022414,GO:0031369,GO:…	J	Translation, ribosomal structure and biogenesis	JAB
c12490_g1	sp|B9RU15|ATXR5_RICCO	ATXR5	Probable Histone-lysine N-methyltransferase ATXR5	GO:0003674,GO:0003824,GO:0005575,GO:0005622,GO:0005623,GO:0005634,GO:0005737,GO:0006275,GO:0006325,GO:0006464,GO:0006479,GO:0006807,GO:0006996,GO:0007275,GO:0008150,GO:0008152,GO:0008168,GO:0008170,GO:0008213,GO:0008276,GO:0008757,GO:0009292,GO:0009294,GO:0009507,GO:0009536,GO:0009555,GO:0009889,GO:0009987,GO:0010556,GO:0016043,GO:0016278,GO:0016279,GO:0016569,GO:0016570,GO:0016571,GO:0016740,GO:…	K	Transcription
c12495_g1	sp|Q9XI37|PV42A_ARATH	PV42A	SNF1-related protein kinase regulatory subunit gamma-like PV42a	GO:0000003,GO:0003006,GO:0006935,GO:0007275,GO:0008150,GO:0009553,GO:0009555,GO:0009605,GO:0009791,GO:0009856,GO:0009908,GO:0010183,GO:0022414,GO:0032501,GO:0032502,GO:0040011,GO:0042221,GO:0042330,GO:0044706,GO:0048229,GO:0048367,GO:0048437,GO:0048438,GO:0048443,GO:0048466,GO:0048608,GO:0048731,GO:0048827,GO:0048856,GO:0048868,GO:0050896,GO:0050918,GO:0051704,GO:0061458,GO:0090567,GO:0099402	C	Energy production and conversion
c12526_g1	sp|O23522|PLA14_ARATH	PLA14	Phospholipase A1-Ibeta2, chloroplastic
c12533_g1	sp|O42123|FKB1A_XENLA	FKB1A	Peptidyl-prolyl cis-trans isomerase FKBP1A	GO:0000413,GO:0003674,GO:0003755,GO:0003824,GO:0006464,GO:0006807,GO:0008150,GO:0008152,GO:0009987,GO:0016853,GO:0016859,GO:0018193,GO:0018208,GO:0019538,GO:0036211,GO:0043170,GO:0043412,GO:0044237,GO:0044238,GO:0044260,GO:0044267,GO:0071704,GO:0140096,GO:1901564	O	Post-translational modification, protein turnover, and chaperones
c12543_g1					S	Function unknown	DUF1421
c12560_g1	sp|Q9FNB5|AB6G_ARATH	AB6G	ABC transporter G family member 6	GO:0003674,GO:0003824,GO:0005215,GO:0005575,GO:0005622,GO:0005623,GO:0005737,GO:0005773,GO:0005775,GO:0005886,GO:0006810,GO:0007034,GO:0007275,GO:0008150,GO:0009555,GO:0009653,GO:0009987,GO:0010208,GO:0010927,GO:0015399,GO:0015405,GO:0015893,GO:0016020,GO:0016021,GO:0016043,GO:0016462,GO:0016787,GO:0016817,GO:0016818,GO:0016887,GO:0017111,GO:0022607,GO:0022804,GO:0022857,GO:0030198,GO:0031224,GO:…	Q	Secondary metabolites biosynthesis, transport, and catabolism	ABC2_membrane
c12574_g1	sp|Q9C7U8|SBT3H_ARATH	SBT3H	Subtilisin-like protease SBT3.17
c12578_g1	sp|P03938|YCF68_MAIZE	YCF68	Uncharacterized protein ycf68
c12616_g1	sp|Q9FLD7|GT14A_ARATH	GT14A	Beta-glucuronosyltransferase GlcAT14A	GO:0000139,GO:0005575,GO:0005622,GO:0005623,GO:0005737,GO:0005794,GO:0006029,GO:0006807,GO:0007275,GO:0007399,GO:0008150,GO:0008152,GO:0009058,GO:0009059,GO:0009100,GO:0009101,GO:0009987,GO:0010033,GO:0010721,GO:0010975,GO:0010977,GO:0012505,GO:0016020,GO:0019538,GO:0022008,GO:0030154,GO:0030166,GO:0031090,GO:0031344,GO:0031345,GO:0031984,GO:0032101,GO:0032102,GO:0032501,GO:0032502,GO:0034097,GO:…	G	Carbohydrate transport and metabolism
c12618_g1	sp|Q9FPS4|UBP23_ARATH	UBP23	Ubiquitin carboxyl-terminal hydrolase 23
c12633_g1	sp|Q9FL28|FLS2_ARATH	FLS2	LRR receptor-like serine/threonine-protein kinase FLS2	GO:0003674,GO:0003824,GO:0004672,GO:0004674,GO:0004675,GO:0004888,GO:0005575,GO:0005622,GO:0005623,GO:0005737,GO:0005768,GO:0005886,GO:0006464,GO:0006468,GO:0006793,GO:0006796,GO:0006807,GO:0006810,GO:0006897,GO:0006898,GO:0006950,GO:0006952,GO:0007154,GO:0007165,GO:0007166,GO:0007167,GO:0007178,GO:0008150,GO:0008152,GO:0009595,GO:0009605,GO:0009607,GO:0009617,GO:0009987,GO:0010359,GO:0012505,GO:…	T	Signal transduction mechanisms
c12656_g1	sp|P0DM41|ACT1_CAEEL	ACT1	Actin-1
c12658_g1	sp|Q8L586|Y4958_ARATH	Y4958	Uncharacterized membrane protein At4g09580
c12676_g1	sp|Q9FLR3|NAC79_ARATH	NAC79	NAC domain-containing protein 79	GO:0000003,GO:0001763,GO:0003006,GO:0003674,GO:0003700,GO:0006355,GO:0007275,GO:0008150,GO:0009653,GO:0009790,GO:0009791,GO:0009793,GO:0009888,GO:0009889,GO:0009933,GO:0010014,GO:0010016,GO:0010072,GO:0010154,GO:0010223,GO:0010346,GO:0010468,GO:0010556,GO:0019219,GO:0019222,GO:0022414,GO:0022603,GO:0031323,GO:0031326,GO:0032501,GO:0032502,GO:0040034,GO:0048316,GO:0048366,GO:0048367,GO:0048507,GO:…	K	Transcription		NAC
c12687_g1	sp|Q8W119|SMH4_MAIZE	SMH4	Single myb histone 4
c12697_g1	sp|Q9C6W4|BGA15_ARATH	BGA15	Beta-galactosidase 15	GO:0003674,GO:0003824,GO:0004553,GO:0004565,GO:0005575,GO:0005618,GO:0005622,GO:0005623,GO:0005737,GO:0005773,GO:0015925,GO:0016787,GO:0016798,GO:0030312,GO:0043226,GO:0043227,GO:0043229,GO:0043231,GO:0044424,GO:0044444,GO:0044464,GO:0071944	G	Carbohydrate transport and metabolism	Glyco_hydro_35
c12698_g1	sp|Q0WRY5|CDL1_ARATH	CDL1	Serine/threonine-protein kinase CDL1	GO:0002218,GO:0002221,GO:0002253,GO:0002376,GO:0002682,GO:0002684,GO:0002757,GO:0002758,GO:0002764,GO:0003674,GO:0003824,GO:0004672,GO:0004674,GO:0004675,GO:0004888,GO:0005575,GO:0005622,GO:0005623,GO:0005737,GO:0005777,GO:0005886,GO:0006464,GO:0006468,GO:0006793,GO:0006796,GO:0006807,GO:0006950,GO:0006952,GO:0006955,GO:0007154,GO:0007165,GO:0007166,GO:0007167,GO:0007178,GO:0008150,GO:0008152,GO:…	T	Signal transduction mechanisms	Pkinase
c12699_g1	sp|P10978|POLX_TOBAC	POLX	Retrovirus-related Pol polyprotein from transposon TNT 1-94
c12710_g1	sp|P04829|ACT3_BOMMO	ACT3	Actin, cytoplasmic A3
c12718_g1	sp|P0C2F6|RNHX1_ARATH	RNHX1	Putative ribonuclease H protein At1g65750
c12729_g1	sp|Q8L7L1|SPHK1_ARATH	SPHK1	Sphingosine kinase 1	GO:0000166,GO:0000287,GO:0000325,GO:0001101,GO:0001558,GO:0001727,GO:0001932,GO:0001934,GO:0001959,GO:0003376,GO:0003674,GO:0003676,GO:0003677,GO:0003824,GO:0004888,GO:0004930,GO:0005488,GO:0005515,GO:0005516,GO:0005524,GO:0005543,GO:0005575,GO:0005622,GO:0005623,GO:0005634,GO:0005737,GO:0005773,GO:0005774,GO:0005829,GO:0005886,GO:0006066,GO:0006355,GO:0006457,GO:0006629,GO:0006643,GO:0006665,GO:…	IT
c12739_g1	sp|Q8S9J6|ASPA_ARATH	ASPA	Aspartyl protease family protein At5g10770
c12740_g1	sp|P03010|TRAC9_MAIZE	TRAC9	Putative AC9 transposase
c12791_g1	sp|P10978|POLX_TOBAC	POLX	Retrovirus-related Pol polyprotein from transposon TNT 1-94		H	Coenzyme transport and metabolism
c12797_g1	sp|P0DKC9|FRL1T_ARATH	FRL1T	Truncated FRIGIDA-like protein 1	GO:0000003,GO:0003006,GO:0007275,GO:0008150,GO:0009791,GO:0010228,GO:0022414,GO:0032501,GO:0032502,GO:0048608,GO:0048731,GO:0048856,GO:0061458	T	Signal transduction mechanisms
c12813_g1					S	Function unknown
c12837_g1	sp|Q9LIN3|RZ1A_ARATH	RZ1A	Glycine-rich RNA-binding protein RZ1A				RRM_1
c12839_g1	sp|O23461|ARAK_ARATH	ARAK	L-arabinokinase	GO:0003674,GO:0003824,GO:0005575,GO:0005622,GO:0005623,GO:0005737,GO:0005829,GO:0005911,GO:0005975,GO:0006793,GO:0006796,GO:0008150,GO:0008152,GO:0009506,GO:0009702,GO:0009987,GO:0016301,GO:0016310,GO:0016740,GO:0016772,GO:0016773,GO:0019200,GO:0030054,GO:0044237,GO:0044238,GO:0044262,GO:0044424,GO:0044444,GO:0044464,GO:0046835,GO:0055044,GO:0071704	G	Carbohydrate transport and metabolism
c12852_g1	sp|Q5JQD7|YSL12_ORYSJ	YSL12	Probable metal-nicotianamine transporter YSL12		G	Carbohydrate transport and metabolism
c12854_g1	sp|Q8GUH7|CSCLC_ARATH	CSCLC	CSC1-like protein HYP1
c12857_g1	sp|P04146|COPIA_DROME	COPIA	Copia protein
c12860_g1	sp|Q8L3R2|CML41_ARATH	CML41	Probable calcium-binding protein CML41	GO:0003674,GO:0005488,GO:0005509,GO:0043167,GO:0043169,GO:0046872	T	Signal transduction mechanisms	EF-hand_1,EF-hand_7
c12867_g1	sp|Q7VG78|GUAA_HELHP	GUAA	Probable GMP synthase [glutamine-hydrolyzing]		L	Replication, recombination and repair	Adenine_glyco
c12877_g1					S	Function unknown
c12880_g1	sp|Q6DCC5|AB17B_XENLA	AB17B	Protein ABHD17B		S	Function unknown
c12886_g1	sp|A2WSD8|SWT6A_ORYSI	SWT6A	Bidirectional sugar transporter SWEET6a
c12896_g1	sp|Q8RWZ1|SUB_ARATH	SUB	Protein STRUBBELIG	GO:0003674,GO:0003824,GO:0004672,GO:0004674,GO:0004675,GO:0004888,GO:0005575,GO:0005623,GO:0005886,GO:0005911,GO:0006464,GO:0006468,GO:0006793,GO:0006796,GO:0006807,GO:0007154,GO:0007165,GO:0007166,GO:0007167,GO:0007178,GO:0007623,GO:0008150,GO:0008152,GO:0009506,GO:0009987,GO:0016020,GO:0016301,GO:0016310,GO:0016740,GO:0016772,GO:0016773,GO:0019199,GO:0019538,GO:0023052,GO:0030054,GO:0036211,GO:…	T	Signal transduction mechanisms
c12911_g1	sp|Q56Y74|MORC6_ARATH	MORC6	Protein MICRORCHIDIA 6	GO:0002831,GO:0002833,GO:0003674,GO:0003676,GO:0003677,GO:0003723,GO:0003824,GO:0004518,GO:0004519,GO:0005488,GO:0005515,GO:0005575,GO:0005622,GO:0005623,GO:0005634,GO:0005737,GO:0005911,GO:0006139,GO:0006259,GO:0006282,GO:0006304,GO:0006305,GO:0006306,GO:0006355,GO:0006725,GO:0006807,GO:0008150,GO:0008152,GO:0009506,GO:0009507,GO:0009526,GO:0009536,GO:0009889,GO:0009892,GO:0009941,GO:0009987,GO:…	D	Cell cycle control, cell division, chromosome partitioning	HATPase_c_3
c12934_g1	sp|Q9LMA1|FMO1_ARATH	FMO1	Probable flavin-containing monooxygenase 1				FMO-like
c12948_g1	sp|Q39196|PIP14_ARATH	PIP14	Probable aquaporin PIP1-4
c12956_g1	sp|P27898|MYBP_MAIZE	MYBP	Myb-related protein P
c12973_g1	sp|P31792|POL_FENV1	POL	Pol polyprotein (Fragment)
c12984_g1	sp|Q9FLE8|Y5986_ARATH	Y5986	Uncharacterized protein At5g39865	GO:0005575,GO:0005623,GO:0005886,GO:0016020,GO:0044464,GO:0071944	O	Post-translational modification, protein turnover, and chaperones	Glutaredoxin
c12989_g1							DUF4283
c12999_g1				GO:0000003,GO:0003006,GO:0003674,GO:0003824,GO:0004659,GO:0005575,GO:0005622,GO:0005623,GO:0005737,GO:0005739,GO:0006732,GO:0006733,GO:0006743,GO:0006744,GO:0007275,GO:0008150,GO:0008152,GO:0009058,GO:0009108,GO:0009507,GO:0009536,GO:0009790,GO:0009791,GO:0009793,GO:0009987,GO:0010154,GO:0016740,GO:0016765,GO:0022414,GO:0032501,GO:0032502,GO:0042180,GO:0042181,GO:0043226,GO:0043227,GO:0043229,GO:…	E	Amino acid transport and metabolism
c13023_g1	sp|O60344|ECE2_HUMAN	ECE2	Endothelin-converting enzyme 2		E	Amino acid transport and metabolism
c13026_g1	sp|Q9SMH2|TLP1_CASSA	TLP1	Thaumatin-like protein 1
c13038_g1	sp|O00370|LORF2_HUMAN	LORF2	LINE-1 retrotransposable element ORF2 protein		E	Amino acid transport and metabolism
c13044_g1	sp|Q1PFQ9|PPR62_ARATH	PPR62	Pentatricopeptide repeat-containing protein At1g28690, mitochondrial	GO:0003674,GO:0003676,GO:0003723,GO:0003824,GO:0004518,GO:0004519,GO:0005488,GO:0005575,GO:0005622,GO:0005623,GO:0006139,GO:0006725,GO:0006807,GO:0008150,GO:0008152,GO:0009451,GO:0009987,GO:0016070,GO:0016787,GO:0016788,GO:0034641,GO:0043170,GO:0043226,GO:0043227,GO:0043229,GO:0043231,GO:0043412,GO:0044237,GO:0044238,GO:0044424,GO:0044464,GO:0046483,GO:0071704,GO:0090304,GO:0090305,GO:0097159,GO:…	S	Function unknown
c13046_g1					S	Function unknown
c13068_g1	sp|Q3BAQ3|RR2_PHAAO	RR2	30S ribosomal protein S2, chloroplastic
c13081_g1	sp|Q93YS4|AB22G_ARATH	AB22G	ABC transporter G family member 22
c13102_g1	sp|P20825|POL2_DROME	POL2	Retrovirus-related Pol polyprotein from transposon 297		L	Replication, recombination and repair	RT_RNaseH_2
c13106_g1	sp|Q9SSJ8|FAB1C_ARATH	FAB1C	Putative 1-phosphatidylinositol-3-phosphate 5-kinase FAB1C	GO:0000285,GO:0000322,GO:0000323,GO:0000324,GO:0000329,GO:0003674,GO:0003824,GO:0005488,GO:0005543,GO:0005575,GO:0005622,GO:0005623,GO:0005737,GO:0005768,GO:0005773,GO:0005774,GO:0005942,GO:0006629,GO:0006644,GO:0006650,GO:0006793,GO:0006796,GO:0006810,GO:0008150,GO:0008152,GO:0008289,GO:0009987,GO:0010008,GO:0012505,GO:0016020,GO:0016192,GO:0016197,GO:0016301,GO:0016307,GO:0016310,GO:0016482,GO:…	T	Signal transduction mechanisms
c13117_g1	sp|Q9SEL6|VTI11_ARATH	VTI11	Vesicle transport v-SNARE 11
c13120_g1	sp|P55956|ASP3_CAEEL	ASP3	Aspartic protease 3				Asp
c13140_g1	sp|O64816|CSK2P_ARATH	CSK2P	Casein kinase II subunit alpha-4, chloroplastic
c13142_g1	sp|Q940M2|AGT21_ARATH	AGT21	Alanine--glyoxylate aminotransferase 2 homolog 1, mitochondrial	GO:0003674,GO:0005488,GO:0005515,GO:0005575,GO:0005622,GO:0005623,GO:0005737,GO:0005739,GO:0005773,GO:0005774,GO:0008144,GO:0008150,GO:0008270,GO:0010035,GO:0010038,GO:0016020,GO:0019842,GO:0030170,GO:0031090,GO:0036094,GO:0042221,GO:0042802,GO:0043167,GO:0043168,GO:0043169,GO:0043226,GO:0043227,GO:0043229,GO:0043231,GO:0044422,GO:0044424,GO:0044437,GO:0044444,GO:0044446,GO:0044464,GO:0046686,GO:…	E	Amino acid transport and metabolism	Aminotran_3
c13147_g1	sp|Q6I581|GH35_ORYSJ	GH35	Jasmonic acid-amido synthetase JAR1				GH3
c13153_g1	sp|P10978|POLX_TOBAC	POLX	Retrovirus-related Pol polyprotein from transposon TNT 1-94
c13156_g1	sp|A2XCD4|AB13C_ORYSI	AB13C	ABC transporter C family member 13
c13167_g1	sp|Q0WQX7|RBL1_ARATH	RBL1	RHOMBOID-like protein 1		T	Signal transduction mechanisms
c13173_g1					S	Function unknown	DUF716
c13177_g1	sp|Q9SY14|CSCL2_ARATH	CSCL2	CSC1-like protein At4g02900				RSN1_TM
c13187_g1	sp|F4IJ77|AATP4_ARATH	AATP4	AAA-ATPase At2g46620	GO:0003674,GO:0003824,GO:0005575,GO:0005622,GO:0005623,GO:0005737,GO:0005739,GO:0005740,GO:0005743,GO:0006996,GO:0007005,GO:0008150,GO:0009987,GO:0016020,GO:0016043,GO:0016462,GO:0016787,GO:0016817,GO:0016818,GO:0016887,GO:0017004,GO:0017062,GO:0017111,GO:0019866,GO:0022607,GO:0031090,GO:0031966,GO:0031967,GO:0031975,GO:0033108,GO:0034551,GO:0034622,GO:0042623,GO:0043226,GO:0043227,GO:0043229,GO:…	O	Post-translational modification, protein turnover, and chaperones	AAA_assoc
c13193_g1	sp|P51567|AFC2_ARATH	AFC2	Serine/threonine-protein kinase AFC2
c13204_g1	sp|Q6K1C4|CAX3_ORYSJ	CAX3	Vacuolar cation/proton exchanger 3
c13222_g1	sp|Q8BFW4|TRI65_MOUSE	TRI65	Tripartite motif-containing protein 65		O	Post-translational modification, protein turnover, and chaperones	zf-C3HC4_3
c13225_g1	sp|P04146|COPIA_DROME	COPIA	Copia protein		L	Replication, recombination and repair
c13261_g1	sp|Q9LVJ3|RSH2C_ARATH	RSH2C	Probable GTP diphosphokinase RSH2, chloroplastic
c13282_g1	sp|O80874|NDA2_ARATH	NDA2	Internal alternative NAD(P)H-ubiquinone oxidoreductase A2, mitochondrial	GO:0003674,GO:0003824,GO:0003954,GO:0003959,GO:0005575,GO:0005622,GO:0005623,GO:0005737,GO:0005739,GO:0005740,GO:0005743,GO:0005759,GO:0005777,GO:0008150,GO:0008152,GO:0009314,GO:0009416,GO:0009628,GO:0009987,GO:0016020,GO:0016491,GO:0016651,GO:0019866,GO:0031090,GO:0031224,GO:0031300,GO:0031304,GO:0031966,GO:0031967,GO:0031974,GO:0031975,GO:0042579,GO:0043226,GO:0043227,GO:0043229,GO:0043231,GO:…	C	Energy production and conversion	Pyr_redox_2
c13305_g1	sp|Q6YU51|DXS2_ORYSJ	DXS2	Probable 1-deoxy-D-xylulose-5-phosphate synthase 2, chloroplastic		G	Carbohydrate transport and metabolism
c13312_g1	sp|Q9T0A0|LACS4_ARATH	LACS4	Long chain acyl-CoA synthetase 4		I	Lipid transport and metabolism
c13360_g1	sp|Q9LS40|ASPG1_ARATH	ASPG1	Protein ASPARTIC PROTEASE IN GUARD CELL 1
c13362_g1	sp|Q9SE94|MTHR1_MAIZE	MTHR1	Methylenetetrahydrofolate reductase 1
c13370_g1	sp|Q9SYG9|CCX4_ARATH	CCX4	Cation/calcium exchanger 4	GO:0000041,GO:0003674,GO:0005215,GO:0005384,GO:0005575,GO:0005622,GO:0005623,GO:0005737,GO:0005773,GO:0005774,GO:0006810,GO:0006811,GO:0006812,GO:0006813,GO:0006814,GO:0006828,GO:0006873,GO:0006950,GO:0006970,GO:0008150,GO:0008324,GO:0009628,GO:0009651,GO:0009987,GO:0012505,GO:0012506,GO:0015075,GO:0015077,GO:0015079,GO:0015081,GO:0015318,GO:0015672,GO:0016020,GO:0019725,GO:0022857,GO:0022890,GO:…	P	Inorganic ion transport and metabolism	Na_Ca_ex
c13378_g1	sp|Q9LPI5|CID11_ARATH	CID11	Polyadenylate-binding protein-interacting protein 11
c13380_g1	sp|Q9SJK6|WBC30_ARATH	WBC30	Putative white-brown complex homolog protein 30
c13382_g1	sp|Q9SDG8|AGO4A_ORYSJ	AGO4A	Protein argonaute 4A	GO:0000003,GO:0002252,GO:0002376,GO:0003006,GO:0003674,GO:0003676,GO:0003723,GO:0005488,GO:0005575,GO:0005622,GO:0005623,GO:0005634,GO:0005737,GO:0006950,GO:0006952,GO:0007049,GO:0007275,GO:0008150,GO:0009553,GO:0009554,GO:0009605,GO:0009607,GO:0009615,GO:0009791,GO:0009908,GO:0009987,GO:0010528,GO:0010529,GO:0019953,GO:0022402,GO:0022414,GO:0030154,GO:0032501,GO:0032502,GO:0034293,GO:0035197,GO:…	J	Translation, ribosomal structure and biogenesis	ArgoL1,ArgoN
c13389_g1	sp|Q3A2Z4|RLMN_PELCD	RLMN	Dual-specificity RNA methyltransferase RlmN		J	Translation, ribosomal structure and biogenesis	Radical_SAM
c13394_g1					S	Function unknown	DUF1645
c13400_g1					S	Function unknown	ATP-synt_Z
c13423_g1	sp|Q9SR77|HBPL1_ARATH	HBPL1	Heme-binding-like protein At3g10130, chloroplastic	GO:0003674,GO:0005488,GO:0005515,GO:0005575,GO:0005622,GO:0005623,GO:0005634,GO:0005737,GO:0006139,GO:0006351,GO:0006725,GO:0006807,GO:0006996,GO:0008150,GO:0008152,GO:0009058,GO:0009059,GO:0009295,GO:0009507,GO:0009532,GO:0009536,GO:0009570,GO:0009657,GO:0009658,GO:0009987,GO:0010467,GO:0016043,GO:0016070,GO:0018130,GO:0019438,GO:0032774,GO:0034641,GO:0034645,GO:0034654,GO:0042644,GO:0042646,GO:…	G	Carbohydrate transport and metabolism	SOUL
c13425_g1	sp|Q9MAH8|TCP3_ARATH	TCP3	Transcription factor TCP3
c13429_g1	sp|P50165|TRNH_DATST	TRNH	Tropinone reductase homolog
c13430_g1	sp|Q9LIS2|RBG4_ARATH	RBG4	Glycine-rich RNA-binding protein 4, mitochondrial		A	RNA processing and modification	RRM_1
c13441_g1	sp|K7WIZ6|RIBRX_MAIZE	RIBRX	Riboflavin biosynthesis protein PYRR, chloroplastic	GO:0003674,GO:0003824,GO:0004159,GO:0005575,GO:0005622,GO:0005623,GO:0005737,GO:0006139,GO:0006725,GO:0006732,GO:0006753,GO:0006793,GO:0006796,GO:0006807,GO:0006996,GO:0008150,GO:0008152,GO:0008703,GO:0009117,GO:0009314,GO:0009416,GO:0009451,GO:0009507,GO:0009536,GO:0009628,GO:0009642,GO:0009644,GO:0009657,GO:0009658,GO:0009987,GO:0016043,GO:0016070,GO:0016491,GO:0016614,GO:0016616,GO:0016627,GO:…	F	Nucleotide transport and metabolism	DUF1768,RibD_C
c13444_g1	sp|Q9SGA8|U83A1_ARATH	U83A1	UDP-glycosyltransferase 83A1
c13447_g1	sp|Q9ATM1|SIP21_MAIZE	SIP21	Aquaporin SIP2-1	GO:0003674,GO:0005215,GO:0005372,GO:0005575,GO:0005623,GO:0005886,GO:0005887,GO:0006810,GO:0006811,GO:0006833,GO:0008150,GO:0015250,GO:0015267,GO:0015318,GO:0016020,GO:0016021,GO:0022803,GO:0022838,GO:0022857,GO:0031224,GO:0031226,GO:0034220,GO:0042044,GO:0044425,GO:0044459,GO:0044464,GO:0051179,GO:0051234,GO:0055085,GO:0071944	G	Carbohydrate transport and metabolism	MIP
c13452_g1	sp|Q9FKH6|B561P_ARATH	B561P	Cytochrome b561 and DOMON domain-containing protein At5g35735		T	Signal transduction mechanisms
c13455_g1	sp|Q8LES0|CSTR5_ARATH	CSTR5	CMP-sialic acid transporter 5	GO:0003674,GO:0005215,GO:0005338,GO:0005342,GO:0005463,GO:0005575,GO:0005622,GO:0005623,GO:0005737,GO:0005783,GO:0006810,GO:0006811,GO:0006820,GO:0007275,GO:0008150,GO:0008509,GO:0008514,GO:0009555,GO:0009653,GO:0009892,GO:0009894,GO:0009895,GO:0009987,GO:0010208,GO:0010584,GO:0010605,GO:0010927,GO:0012505,GO:0015075,GO:0015136,GO:0015165,GO:0015318,GO:0015711,GO:0015739,GO:0015780,GO:0015789,GO:…	G	Carbohydrate transport and metabolism	Nuc_sug_transp
c13462_g1	sp|Q96412|SPE1_DIACA	SPE1	Arginine decarboxylase				Orn_Arg_deC_N
c13475_g1	sp|B8ANR3|OEP24_ORYSI	OEP24	Outer envelope pore protein 24, chloroplastic
c13483_g1	sp|P54767|DCE_SOLLC	DCE	Glutamate decarboxylase		E	Amino acid transport and metabolism
c13486_g1					S	Function unknown
c13490_g1	sp|Q9AS36|CCL11_ORYSJ	CCL11	Cyclin-L1-1
c13491_g1	sp|D9HP26|CNR10_MAIZE	CNR10	Cell number regulator 10	GO:0008150,GO:0008285,GO:0042127,GO:0048519,GO:0048523,GO:0050789,GO:0050794,GO:0065007	S	Function unknown	PLAC8
c13498_g1	sp|Q9SLG9|PI5K5_ARATH	PI5K5	Phosphatidylinositol 4-phosphate 5-kinase 5				MORN
c13499_g1	sp|Q41001|BCP_PEA	BCP	Blue copper protein		S	Function unknown	Cu_bind_like
c13505_g1	sp|Q84JQ4|PRK2_ARATH	PRK2	Pollen receptor-like kinase 2		T	Signal transduction mechanisms
c13514_g1	sp|Q76E23|IF4G_ARATH	IF4G	Eukaryotic translation initiation factor 4G	GO:0001101,GO:0003674,GO:0003676,GO:0003723,GO:0003729,GO:0005488,GO:0005575,GO:0005622,GO:0005623,GO:0005634,GO:0005737,GO:0005829,GO:0008150,GO:0009605,GO:0009607,GO:0009615,GO:0009719,GO:0009725,GO:0009737,GO:0010033,GO:0033993,GO:0042221,GO:0043207,GO:0043226,GO:0043227,GO:0043229,GO:0043231,GO:0044424,GO:0044444,GO:0044464,GO:0050896,GO:0051704,GO:0051707,GO:0097159,GO:0097305,GO:1901363,GO:…	J	Translation, ribosomal structure and biogenesis
c13522_g1	sp|A8R7E6|CERK1_ARATH	CERK1	Chitin elicitor receptor kinase 1	GO:0002218,GO:0002220,GO:0002221,GO:0002237,GO:0002238,GO:0002253,GO:0002376,GO:0002429,GO:0002682,GO:0002684,GO:0002752,GO:0002757,GO:0002758,GO:0002764,GO:0002768,GO:0003674,GO:0003824,GO:0004672,GO:0004674,GO:0004675,GO:0004888,GO:0005488,GO:0005515,GO:0005575,GO:0005622,GO:0005623,GO:0005737,GO:0005773,GO:0005775,GO:0005886,GO:0006464,GO:0006468,GO:0006793,GO:0006796,GO:0006807,GO:0006950,GO:…	T	Signal transduction mechanisms
c13523_g1	sp|Q9LK43|TMK4_ARATH	TMK4	Receptor-like kinase TMK4
c13529_g1					I	Lipid transport and metabolism
c13538_g1	sp|P28187|RAA5C_ARATH	RAA5C	Ras-related protein RABA5c				Ras
c13540_g1					S	Function unknown
c13542_g1							DUF3082
c13549_g1	sp|Q0JKV1|AKT1_ORYSJ	AKT1	Potassium channel AKT1
c13560_g1	sp|Q9FMX3|STP11_ARATH	STP11	Sugar transport protein 11	GO:0003674,GO:0005215,GO:0005351,GO:0005355,GO:0005402,GO:0005575,GO:0005622,GO:0005623,GO:0005634,GO:0005737,GO:0005773,GO:0005886,GO:0005911,GO:0006810,GO:0006811,GO:0006812,GO:0008150,GO:0008324,GO:0008643,GO:0008645,GO:0009506,GO:0015075,GO:0015077,GO:0015078,GO:0015144,GO:0015145,GO:0015149,GO:0015291,GO:0015293,GO:0015294,GO:0015295,GO:0015318,GO:0015672,GO:0015749,GO:0016020,GO:0022804,GO:…	U	Intracellular trafficking, secretion, and vesicular transport
c13562_g1	sp|Q9SZE4|VP322_ARATH	VP322	Vacuolar protein sorting-associated protein 32 homolog 2		U	Intracellular trafficking, secretion, and vesicular transport
c13592_g1	sp|Q6SJR1|TAF4_ARATH	TAF4	Transcription initiation factor TFIID subunit 4
c13621_g1	sp|Q9SUF1|WTR31_ARATH	WTR31	WAT1-related protein At4g08290
c13639_g1	sp|Q9FF77|PME47_ARATH	PME47	Probable pectinesterase/pectinesterase inhibitor 47		G	Carbohydrate transport and metabolism
c13644_g1	sp|B9DFU2|MAX1_ARATH	MAX1	Cytochrome P450 711A1		Q	Secondary metabolites biosynthesis, transport, and catabolism	p450
c13659_g1	sp|Q9C7F2|AB14B_ARATH	AB14B	ABC transporter B family member 14				ABC_tran
c13665_g1	sp|Q9SA73|OLA1_ARATH	OLA1	Obg-like ATPase 1
c13666_g1	sp|Q9LQP8|KCS3_ARATH	KCS3	3-ketoacyl-CoA synthase 3	GO:0005575,GO:0005622,GO:0005623,GO:0005737,GO:0005783,GO:0006950,GO:0008150,GO:0009266,GO:0009314,GO:0009409,GO:0009416,GO:0009628,GO:0012505,GO:0043226,GO:0043227,GO:0043229,GO:0043231,GO:0044424,GO:0044444,GO:0044464,GO:0050896	I	Lipid transport and metabolism	FAE1_CUT1_RppA
c13673_g1	sp|P22943|HSP12_YEAST	HSP12	12 kDa heat shock protein				HSP9_HSP12
c13685_g1	sp|Q4KLU2|PRP39_XENLA	PRP39	Pre-mRNA-processing factor 39	GO:0000243,GO:0000245,GO:0000375,GO:0000377,GO:0000395,GO:0000398,GO:0005575,GO:0005622,GO:0005623,GO:0005634,GO:0005681,GO:0005684,GO:0005685,GO:0006139,GO:0006376,GO:0006396,GO:0006397,GO:0006725,GO:0006807,GO:0008150,GO:0008152,GO:0008380,GO:0009987,GO:0010467,GO:0016043,GO:0016070,GO:0016071,GO:0022607,GO:0022613,GO:0022618,GO:0030532,GO:0032991,GO:0034622,GO:0034641,GO:0043170,GO:0043226,GO:…	A	RNA processing and modification
c13697_g1	sp|P92519|M810_ARATH	M810	Uncharacterized mitochondrial protein AtMg00810
c13703_g1	sp|Q49KT4|RK2_EUCGG	RK2	50S ribosomal protein L2, chloroplastic
c13710_g1	sp|Q60DG4|NEK4_ORYSJ	NEK4	Serine/threonine-protein kinase Nek4	GO:0000226,GO:0003674,GO:0003824,GO:0004672,GO:0005575,GO:0005622,GO:0005623,GO:0005737,GO:0005856,GO:0005874,GO:0005881,GO:0005938,GO:0006464,GO:0006468,GO:0006793,GO:0006796,GO:0006807,GO:0006996,GO:0007010,GO:0007017,GO:0008150,GO:0008152,GO:0008544,GO:0009888,GO:0009913,GO:0009987,GO:0015630,GO:0016043,GO:0016301,GO:0016310,GO:0016740,GO:0016772,GO:0016773,GO:0019538,GO:0030154,GO:0030855,GO:…	T	Signal transduction mechanisms
c13712_g1	sp|Q8H1F6|DGP3_ARATH	DGP3	DAR GTPase 3, chloroplastic	GO:0003674,GO:0003824,GO:0003924,GO:0005575,GO:0005622,GO:0005623,GO:0005737,GO:0008150,GO:0009507,GO:0009536,GO:0016462,GO:0016787,GO:0016817,GO:0016818,GO:0017111,GO:0022613,GO:0042254,GO:0043226,GO:0043227,GO:0043229,GO:0043231,GO:0044085,GO:0044424,GO:0044444,GO:0044464,GO:0071840	S	Function unknown	MMR_HSR1
c13718_g1	sp|P53492|ACT7_ARATH	ACT7	Actin-7		Z	Cytoskeleton
c13721_g1	sp|Q9LDR9|EXP10_ARATH	EXP10	Expansin-A10		S	Function unknown
c13729_g1	sp|P38547|RAN2_SOLLC	RAN2	GTP-binding nuclear protein Ran2
c13730_g1	sp|Q9M2D2|YU88_ARATH	YU88	UPF0187 protein At3g61320, chloroplastic
c13737_g1	sp|Q9T072|BH025_ARATH	BH025	Transcription factor bHLH25
c13742_g1					S	Function unknown	DUF538
c13748_g1					S	Function unknown
c13759_g1	sp|Q9SGD6|AROD6_ARATH	AROD6	Arogenate dehydratase/prephenate dehydratase 6, chloroplastic	GO:0003674,GO:0003824,GO:0005575,GO:0005622,GO:0005623,GO:0005737,GO:0005829,GO:0006082,GO:0006520,GO:0006558,GO:0006570,GO:0006571,GO:0006725,GO:0006807,GO:0008150,GO:0008152,GO:0008652,GO:0009058,GO:0009072,GO:0009073,GO:0009094,GO:0009095,GO:0009314,GO:0009416,GO:0009507,GO:0009536,GO:0009628,GO:0009637,GO:0009642,GO:0009645,GO:0009987,GO:0010244,GO:0016053,GO:0016829,GO:0016835,GO:0016836,GO:…	E	Amino acid transport and metabolism	PDT
c13768_g1	sp|F4JLS1|LDL3_ARATH	LDL3	Lysine-specific histone demethylase 1 homolog 3
c13769_g1	sp|Q9CAT6|OCT1_ARATH	2001-10-01	Organic cation/carnitine transporter 1
c13777_g1	sp|Q6NQ79|ARID4_ARATH	ARID4	AT-rich interactive domain-containing protein 4		K	Transcription
c13782_g1	sp|Q67ZI9|GDL48_ARATH	GDL48	GDSL esterase/lipase At2g42990		I	Lipid transport and metabolism
c13796_g1	sp|Q9FYS5|HMGYA_MAIZE	HMGYA	HMG-Y-related protein A	GO:0003674,GO:0003676,GO:0003677,GO:0005488,GO:0005575,GO:0005622,GO:0005623,GO:0005634,GO:0005730,GO:0008150,GO:0031974,GO:0031981,GO:0043226,GO:0043227,GO:0043228,GO:0043229,GO:0043231,GO:0043232,GO:0043233,GO:0043565,GO:0044422,GO:0044424,GO:0044428,GO:0044446,GO:0044464,GO:0048580,GO:0050789,GO:0050793,GO:0051239,GO:0065007,GO:0070013,GO:0080050,GO:0097159,GO:1901363,GO:2000014,GO:2000026,GO:…	B	Chromatin structure and dynamics	Linker_histone
c13813_g1	sp|Q93V84|FLXL1_ARATH	FLXL1	Protein FLX-like 1		S	Function unknown
c13824_g1	sp|Q9LTB8|CNBL9_ARATH	CNBL9	Calcineurin B-like protein 9
c13825_g1	sp|Q9M8M7|ARGD_ARATH	ARGD	Acetylornithine aminotransferase, chloroplastic/mitochondrial
c13831_g1	sp|Q9M1S3|ARP1_ARATH	ARP1	Probable RNA-binding protein ARP1		A	RNA processing and modification	RRM_1
c13853_g1	sp|Q96499|RL44_GOSHI	RL44	60S ribosomal protein L44		J	Translation, ribosomal structure and biogenesis
c13862_g1	sp|A2XN66|CESA2_ORYSI	CESA2	Probable cellulose synthase A catalytic subunit 2 [UDP-forming]	GO:0000271,GO:0000278,GO:0000281,GO:0000910,GO:0005575,GO:0005622,GO:0005623,GO:0005737,GO:0005768,GO:0005794,GO:0005802,GO:0005886,GO:0005911,GO:0005975,GO:0005976,GO:0006073,GO:0006950,GO:0006952,GO:0007049,GO:0008150,GO:0008152,GO:0009058,GO:0009059,GO:0009250,GO:0009506,GO:0009832,GO:0009833,GO:0009834,GO:0009987,GO:0012505,GO:0016020,GO:0016051,GO:0022402,GO:0030054,GO:0030243,GO:0030244,GO:…	G	Carbohydrate transport and metabolism	Cellulose_synt
c13868_g1					ADK
c13876_g1	sp|Q5VPE3|HOX2_ORYSJ	HOX2	Homeobox-leucine zipper protein HOX2
c13883_g1	sp|Q5N9Q7|PTHM_ORYSJ	PTHM	Peptidyl-tRNA hydrolase, mitochondrial	GO:0003674,GO:0003824,GO:0004045,GO:0005575,GO:0005622,GO:0005623,GO:0005737,GO:0009507,GO:0009536,GO:0016787,GO:0016788,GO:0043226,GO:0043227,GO:0043229,GO:0043231,GO:0044424,GO:0044444,GO:0044464,GO:0052689,GO:0140098,GO:0140101	J	Translation, ribosomal structure and biogenesis
c13884_g1	sp|P10978|POLX_TOBAC	POLX	Retrovirus-related Pol polyprotein from transposon TNT 1-94
c13925_g1					L	Replication, recombination and repair	zf-RVT
c13936_g1				GO:0000428,GO:0005575,GO:0005622,GO:0005623,GO:0005634,GO:0005730,GO:0005736,GO:0005911,GO:0006139,GO:0006351,GO:0006360,GO:0006725,GO:0006807,GO:0008150,GO:0008152,GO:0009058,GO:0009059,GO:0009506,GO:0009987,GO:0010467,GO:0016070,GO:0018130,GO:0019438,GO:0030054,GO:0030880,GO:0031974,GO:0031981,GO:0032774,GO:0032991,GO:0034641,GO:0034645,GO:0034654,GO:0043170,GO:0043226,GO:0043227,GO:0043228,GO:…	K	Transcription
c13944_g1	sp|Q8RX87|RFS6_ARATH	RFS6	Probable galactinol--sucrose galactosyltransferase 6		S	Function unknown	Raffinose_syn
c13953_g1					IOT
c13968_g1	sp|Q9Y6R4|M3K4_HUMAN	M3K4	Mitogen-activated protein kinase kinase kinase 4	GO:0000165,GO:0000186,GO:0000226,GO:0001101,GO:0001932,GO:0001934,GO:0003674,GO:0003824,GO:0004672,GO:0004674,GO:0004709,GO:0005575,GO:0005622,GO:0005623,GO:0005634,GO:0005737,GO:0005938,GO:0006464,GO:0006468,GO:0006793,GO:0006796,GO:0006807,GO:0006950,GO:0006970,GO:0006979,GO:0006996,GO:0007010,GO:0007017,GO:0007154,GO:0007165,GO:0007346,GO:0008150,GO:0008152,GO:0009628,GO:0009653,GO:0009719,GO:…	T	Signal transduction mechanisms	Pkinase
c13969_g1	sp|Q7XA61|TIP21_ORYSJ	TIP21	Probable aquaporin TIP2-1
c13982_g1	sp|Q02817|MUC2_HUMAN	MUC2	Mucin-2
c13996_g1	sp|Q9SB64|NBR1_ARATH	NBR1	Protein NBR1 homolog	GO:0003674,GO:0005488,GO:0005515,GO:0005575,GO:0005622,GO:0005623,GO:0005737,GO:0005768,GO:0005770,GO:0005773,GO:0005829,GO:0006914,GO:0008150,GO:0008152,GO:0009056,GO:0009987,GO:0012505,GO:0016043,GO:0016236,GO:0022607,GO:0031410,GO:0031982,GO:0032182,GO:0034622,GO:0043130,GO:0043226,GO:0043227,GO:0043229,GO:0043231,GO:0043933,GO:0044085,GO:0044237,GO:0044248,GO:0044424,GO:0044444,GO:0044464,GO:…	S	Function unknown
c14007_g1	sp|Q39214|RPM1_ARATH	RPM1	Disease resistance protein RPM1	GO:0000166,GO:0002376,GO:0003674,GO:0005488,GO:0005575,GO:0005622,GO:0005623,GO:0005737,GO:0005886,GO:0005911,GO:0006950,GO:0006952,GO:0006955,GO:0007154,GO:0007165,GO:0008150,GO:0008219,GO:0009506,GO:0009605,GO:0009607,GO:0009626,GO:0009814,GO:0009987,GO:0012501,GO:0016020,GO:0019897,GO:0019898,GO:0023052,GO:0030054,GO:0033554,GO:0034050,GO:0036094,GO:0043207,GO:0044424,GO:0044425,GO:0044459,GO:…	T	Signal transduction mechanisms
c14014_g1	sp|O31219|DHAS_LEGPN	DHAS	Aspartate-semialdehyde dehydrogenase		E	Amino acid transport and metabolism
c14026_g1	sp|Q9MA41|CTL1_ARATH	CTL1	Chitinase-like protein 1		S	Function unknown
c14037_g1	sp|P04713|SSG1_MAIZE	SSG1	Granule-bound starch synthase 1, chloroplastic/amyloplastic
c14063_g1	sp|P33731|SRP72_CANLF	SRP72	Signal recognition particle subunit SRP72	GO:0003674,GO:0003676,GO:0003723,GO:0005047,GO:0005488,GO:0005515,GO:0005575,GO:0005622,GO:0005623,GO:0005737,GO:0005783,GO:0005786,GO:0005829,GO:0006605,GO:0006612,GO:0006613,GO:0006614,GO:0006616,GO:0006810,GO:0006886,GO:0008104,GO:0008150,GO:0008312,GO:0012505,GO:0015031,GO:0015833,GO:0019904,GO:0030911,GO:0032991,GO:0033036,GO:0033365,GO:0034613,GO:0042221,GO:0042493,GO:0042886,GO:0043021,GO:…	U	Intracellular trafficking, secretion, and vesicular transport
c14087_g1					A	RNA processing and modification
c14090_g1	sp|Q40286|UFOG4_MANES	UFOG4	Anthocyanidin 3-O-glucosyltransferase 4 (Fragment)
c14092_g1	sp|P10978|POLX_TOBAC	POLX	Retrovirus-related Pol polyprotein from transposon TNT 1-94
c14120_g1	sp|Q9S9K4|ASPL2_ARATH	ASPL2	Aspartic proteinase-like protein 2
c14140_g1	sp|Q65KJ5|FOSB_BACLD	FOSB	Metallothiol transferase FosB		S	Function unknown	Glyoxalase
c14178_g1	sp|Q06BH3|SRF1_ARATH	SRF1	Protein STRUBBELIG-RECEPTOR FAMILY 1		T	Signal transduction mechanisms
c14178_g2					S	Function unknown	DUF1645
c14217_g1	sp|Q80YX1|TENA_MOUSE	TENA	Tenascin
c14245_g1	sp|O23051|KAO1_ARATH	KAO1	Ent-kaurenoic acid oxidase 1	GO:0000003,GO:0000902,GO:0000904,GO:0003006,GO:0003674,GO:0003824,GO:0004497,GO:0005575,GO:0005622,GO:0005623,GO:0005737,GO:0005783,GO:0006082,GO:0006629,GO:0006694,GO:0006720,GO:0006721,GO:0007275,GO:0008150,GO:0008152,GO:0008202,GO:0008299,GO:0008610,GO:0009058,GO:0009653,GO:0009685,GO:0009686,GO:0009826,GO:0009846,GO:0009856,GO:0009860,GO:0009932,GO:0009987,GO:0010268,GO:0010817,GO:0012505,GO:…	Q	Secondary metabolites biosynthesis, transport, and catabolism
c14252_g1					S	Function unknown
c14262_g1	sp|P82280|RAV2_ARATH	RAV2	AP2/ERF and B3 domain-containing transcription repressor RAV2	GO:0003674,GO:0003676,GO:0003677,GO:0003700,GO:0005488,GO:0005575,GO:0005622,GO:0005623,GO:0005634,GO:0006355,GO:0007275,GO:0008150,GO:0009719,GO:0009725,GO:0009741,GO:0009791,GO:0009889,GO:0009890,GO:0009892,GO:0009909,GO:0009910,GO:0010033,GO:0010468,GO:0010556,GO:0010558,GO:0010605,GO:0010629,GO:0014070,GO:0019219,GO:0019222,GO:0022622,GO:0031323,GO:0031324,GO:0031326,GO:0031327,GO:0032501,GO:…	K	Transcription
c14332_g1	sp|Q9S9X4|FBL8_ARATH	FBL8	Putative F-box/LRR-repeat protein 8
c14333_g1	sp|P0CT38|TF25_SCHPO	TF25	Transposon Tf2-5 polyprotein	GO:0000943,GO:0003674,GO:0003676,GO:0003723,GO:0003824,GO:0003887,GO:0003964,GO:0004518,GO:0004540,GO:0005488,GO:0005575,GO:0005622,GO:0005623,GO:0005634,GO:0006139,GO:0006259,GO:0006278,GO:0006508,GO:0006725,GO:0006807,GO:0008150,GO:0008152,GO:0008233,GO:0009058,GO:0009059,GO:0009987,GO:0016070,GO:0016740,GO:0016772,GO:0016779,GO:0016787,GO:0016788,GO:0018130,GO:0019438,GO:0019538,GO:0032196,GO:…	Q	Secondary metabolites biosynthesis, transport, and catabolism
c14345_g1	sp|Q8S9H7|DIV_ANTMA	DIV	Transcription factor DIVARICATA		K	Transcription		MYB
c14375_g1					ADK
c14379_g1	sp|Q01912|1A1C_VIGRR	1A1C	1-aminocyclopropane-1-carboxylate synthase (Fragment)	GO:0003674,GO:0003824,GO:0006082,GO:0006520,GO:0006807,GO:0008150,GO:0008152,GO:0008652,GO:0009058,GO:0009692,GO:0009693,GO:0009987,GO:0010817,GO:0016053,GO:0016829,GO:0016846,GO:0016847,GO:0018871,GO:0019752,GO:0032787,GO:0042218,GO:0042445,GO:0042446,GO:0043436,GO:0043449,GO:0043450,GO:0044237,GO:0044238,GO:0044249,GO:0044281,GO:0044283,GO:0046394,GO:0065007,GO:0065008,GO:0071704,GO:0072330,GO:…	T	Signal transduction mechanisms	Aminotran_1_2
c14383_g1	sp|F4IYM4|DEX1_ARATH	DEX1	Protein DEFECTIVE IN EXINE FORMATION 1
c14384_g1				GO:0000902,GO:0000904,GO:0005575,GO:0005622,GO:0005623,GO:0005737,GO:0005768,GO:0005769,GO:0005794,GO:0005802,GO:0005829,GO:0006810,GO:0006887,GO:0007275,GO:0008150,GO:0009653,GO:0009826,GO:0009888,GO:0009932,GO:0009987,GO:0010015,GO:0010053,GO:0010054,GO:0012505,GO:0016043,GO:0016049,GO:0016192,GO:0021700,GO:0022622,GO:0030154,GO:0031410,GO:0031982,GO:0031984,GO:0032501,GO:0032502,GO:0032940,GO:…
c14391_g1	sp|Q8I7P9|POL5_DROME	POL5	Retrovirus-related Pol polyprotein from transposon opus		L	Replication, recombination and repair
c14415_g1	sp|O23299|ECI2_ARATH	ECI2	Enoyl-CoA delta isomerase 2, peroxisomal	GO:0001101,GO:0003674,GO:0003824,GO:0004165,GO:0005575,GO:0005622,GO:0005623,GO:0005634,GO:0005737,GO:0005777,GO:0005829,GO:0006082,GO:0006629,GO:0006631,GO:0006725,GO:0006807,GO:0007275,GO:0008150,GO:0008152,GO:0009056,GO:0009062,GO:0009628,GO:0009653,GO:0009719,GO:0009725,GO:0009733,GO:0009850,GO:0009888,GO:0009987,GO:0010015,GO:0010033,GO:0010053,GO:0010054,GO:0010243,GO:0010817,GO:0014070,GO:…	I	Lipid transport and metabolism	ECH_1
c14434_g1	sp|Q9SD02|P2C47_ARATH	P2C47	Probable protein phosphatase 2C 47
c14477_g1	sp|Q0DJV6|CML18_ORYSJ	CML18	Probable calcium-binding protein CML18	GO:0003674,GO:0005488,GO:0005509,GO:0005575,GO:0005622,GO:0005623,GO:0005737,GO:0005773,GO:0005886,GO:0016020,GO:0043167,GO:0043169,GO:0043226,GO:0043227,GO:0043229,GO:0043231,GO:0044424,GO:0044444,GO:0044464,GO:0046872,GO:0071944	T	Signal transduction mechanisms
c14481_g1	sp|Q0DKP3|TIR1A_ORYSJ	TIR1A	Transport inhibitor response 1-like protein Os05g0150500	GO:0000003,GO:0000151,GO:0000822,GO:0003006,GO:0003674,GO:0003824,GO:0004842,GO:0005488,GO:0005575,GO:0005622,GO:0005623,GO:0005634,GO:0006355,GO:0006464,GO:0006807,GO:0006950,GO:0007154,GO:0007165,GO:0007275,GO:0007584,GO:0008144,GO:0008150,GO:0008152,GO:0009267,GO:0009555,GO:0009605,GO:0009653,GO:0009719,GO:0009725,GO:0009733,GO:0009734,GO:0009755,GO:0009791,GO:0009889,GO:0009890,GO:0009892,GO:…	S	Function unknown
c14487_g1	sp|Q9SCV5|BGAL7_ARATH	BGAL7	Beta-galactosidase 7	GO:0003674,GO:0003824,GO:0004553,GO:0004565,GO:0005575,GO:0005618,GO:0005622,GO:0005623,GO:0005737,GO:0005773,GO:0015925,GO:0016787,GO:0016798,GO:0030312,GO:0043226,GO:0043227,GO:0043229,GO:0043231,GO:0044424,GO:0044444,GO:0044464,GO:0071944	G	Carbohydrate transport and metabolism	Glyco_hydro_35
c14502_g1	sp|P10978|POLX_TOBAC	POLX	Retrovirus-related Pol polyprotein from transposon TNT 1-94		L	Replication, recombination and repair
c14515_g1	sp|Q9SSE9|JMJ25_ARATH	JMJ25	Lysine-specific demethylase JMJ25		K	Transcription	JmjC
c14547_g1	sp|O00370|LORF2_HUMAN	LORF2	LINE-1 retrotransposable element ORF2 protein		E	Amino acid transport and metabolism
c14568_g1	sp|Q0DR28|PUB57_ORYSJ	PUB57	U-box domain-containing protein 57
c14574_g1	sp|Q9UTN3|CID14_SCHPO	CID14	Poly(A) RNA polymerase cid14
c14595_g1					S	Function unknown
c14597_g1	sp|Q9LHS0|CAP10_ARATH	CAP10	Putative clathrin assembly protein At5g35200
c14641_g1	sp|O65238|Y5537_ARATH	Y5537	G-type lectin S-receptor-like serine/threonine-protein kinase At5g35370	GO:0003674,GO:0003824,GO:0004672,GO:0004674,GO:0005488,GO:0005515,GO:0005516,GO:0005575,GO:0005623,GO:0005886,GO:0006464,GO:0006468,GO:0006793,GO:0006796,GO:0006807,GO:0008150,GO:0008152,GO:0009987,GO:0016020,GO:0016301,GO:0016310,GO:0016740,GO:0016772,GO:0016773,GO:0019538,GO:0036211,GO:0043170,GO:0043412,GO:0044237,GO:0044238,GO:0044260,GO:0044267,GO:0044464,GO:0071704,GO:0071944,GO:0140096,GO:…	T	Signal transduction mechanisms	B_lectin
c14652_g1	sp|Q9SRU2|BIG_ARATH	BIG	Auxin transport protein BIG	GO:0000003,GO:0000902,GO:0003006,GO:0005575,GO:0005622,GO:0005623,GO:0005737,GO:0005829,GO:0005911,GO:0006810,GO:0007275,GO:0008150,GO:0009314,GO:0009416,GO:0009506,GO:0009605,GO:0009607,GO:0009620,GO:0009628,GO:0009639,GO:0009640,GO:0009653,GO:0009719,GO:0009725,GO:0009733,GO:0009791,GO:0009826,GO:0009914,GO:0009926,GO:0009987,GO:0010015,GO:0010016,GO:0010033,GO:0010101,GO:0010102,GO:0010229,GO:…	T	Signal transduction mechanisms
c14655_g1	sp|O80482|BH149_ARATH	BH149	Transcription factor bHLH149
c14669_g1	sp|Q9M1K5|ZDH13_ARATH	ZDH13	Probable protein S-acyltransferase 4	GO:0005575,GO:0005622,GO:0005623,GO:0005737,GO:0005798,GO:0005886,GO:0007275,GO:0008150,GO:0009653,GO:0009888,GO:0009987,GO:0010015,GO:0010053,GO:0010054,GO:0012505,GO:0016020,GO:0016049,GO:0021700,GO:0022622,GO:0030133,GO:0030135,GO:0030136,GO:0030140,GO:0030154,GO:0031410,GO:0031982,GO:0032501,GO:0032502,GO:0035618,GO:0040007,GO:0042995,GO:0043226,GO:0043227,GO:0043229,GO:0044424,GO:0044444,GO:…	S	Function unknown
c14685_g1	sp|Q8S8E3|PYL6_ARATH	PYL6	Abscisic acid receptor PYL6
c14708_g1	sp|Q8GWB7|GUX6_ARATH	GUX6	Inositol phosphorylceramide glucuronosyltransferase 1	GO:0000271,GO:0003674,GO:0003824,GO:0005488,GO:0005536,GO:0005575,GO:0005622,GO:0005623,GO:0005737,GO:0005768,GO:0005794,GO:0005802,GO:0005975,GO:0005976,GO:0005977,GO:0005978,GO:0006073,GO:0006091,GO:0006112,GO:0006629,GO:0006643,GO:0006665,GO:0006672,GO:0006807,GO:0008150,GO:0008152,GO:0008194,GO:0008466,GO:0008610,GO:0009058,GO:0009059,GO:0009250,GO:0009987,GO:0012505,GO:0015020,GO:0015980,GO:…	G	Carbohydrate transport and metabolism
c14729_g1	sp|Q05001|NCPR_CATRO	NCPR	NADPH--cytochrome P450 reductase
c14735_g1	sp|Q9AV81|PRP19_ORYSJ	PRP19	Pre-mRNA-processing factor 19	GO:0000151,GO:0000209,GO:0000349,GO:0000375,GO:0000377,GO:0000393,GO:0000398,GO:0000974,GO:0003674,GO:0003824,GO:0004842,GO:0005575,GO:0005618,GO:0005622,GO:0005623,GO:0005634,GO:0005681,GO:0005684,GO:0005730,GO:0005737,GO:0006139,GO:0006396,GO:0006397,GO:0006464,GO:0006725,GO:0006807,GO:0006950,GO:0006952,GO:0008150,GO:0008152,GO:0008380,GO:0009507,GO:0009536,GO:0009605,GO:0009607,GO:0009617,GO:…	J	Translation, ribosomal structure and biogenesis
c14819_g1	sp|P92520|M820_ARATH	M820	Uncharacterized mitochondrial protein AtMg00820
c14836_g1	sp|Q8W0W3|TF2B_ORYSJ	TF2B	Transcription initiation factor IIB
c14839_g1					G	Carbohydrate transport and metabolism
c14859_g1	sp|Q9ZR72|AB1B_ARATH	AB1B	ABC transporter B family member 1	GO:0000003,GO:0003006,GO:0003674,GO:0003824,GO:0005215,GO:0005575,GO:0005623,GO:0005886,GO:0005911,GO:0006810,GO:0007275,GO:0008150,GO:0008361,GO:0009314,GO:0009411,GO:0009416,GO:0009506,GO:0009605,GO:0009606,GO:0009607,GO:0009624,GO:0009628,GO:0009629,GO:0009630,GO:0009637,GO:0009639,GO:0009640,GO:0009719,GO:0009725,GO:0009733,GO:0009791,GO:0009908,GO:0009914,GO:0009926,GO:0009958,GO:0009966,GO:…	Q	Secondary metabolites biosynthesis, transport, and catabolism	ABC_tran
c14865_g1	sp|Q9SLB7|LBD16_ARATH	LBD16	LOB domain-containing protein 16	GO:0005575,GO:0005622,GO:0005623,GO:0005634,GO:0006355,GO:0007275,GO:0008150,GO:0009653,GO:0009791,GO:0009889,GO:0009891,GO:0009893,GO:0010015,GO:0010101,GO:0010102,GO:0010311,GO:0010468,GO:0010556,GO:0010557,GO:0010604,GO:0010628,GO:0019219,GO:0019222,GO:0022622,GO:0031323,GO:0031325,GO:0031326,GO:0031328,GO:0032501,GO:0032502,GO:0043226,GO:0043227,GO:0043229,GO:0043231,GO:0044424,GO:0044464,GO:…	S	Function unknown	LOB
c14865_g2	sp|Q9SLB7|LBD16_ARATH	LBD16	LOB domain-containing protein 16
c14866_g1	sp|Q9SJG6|PP200_ARATH	PP200	Pentatricopeptide repeat-containing protein At2g42920, chloroplastic
c14880_g1	sp|Q7PC76|CSLA1_ORYSJ	CSLA1	Glucomannan 4-beta-mannosyltransferase 1
c14883_g1	sp|F4JH46|DTX34_ARATH	DTX34	Protein DETOXIFICATION 34	GO:0003674,GO:0005215,GO:0005575,GO:0005622,GO:0005623,GO:0005737,GO:0005773,GO:0006810,GO:0006855,GO:0008150,GO:0008152,GO:0009058,GO:0009812,GO:0009813,GO:0015238,GO:0015893,GO:0022857,GO:0042221,GO:0042493,GO:0043226,GO:0043227,GO:0043229,GO:0043231,GO:0044424,GO:0044444,GO:0044464,GO:0050896,GO:0051179,GO:0051234,GO:0055085,GO:0071704,GO:1901576	V	Defense mechanisms
c14921_g1					S	Function unknown
c14945_g1	sp|Q9LTV8|PP224_ARATH	PP224	Pentatricopeptide repeat-containing protein At3g12770	GO:0003674,GO:0003676,GO:0003723,GO:0003824,GO:0004518,GO:0004519,GO:0005488,GO:0005575,GO:0005622,GO:0005623,GO:0005737,GO:0005739,GO:0006139,GO:0006725,GO:0006807,GO:0008150,GO:0008152,GO:0009451,GO:0009987,GO:0016070,GO:0016787,GO:0016788,GO:0034641,GO:0043170,GO:0043226,GO:0043227,GO:0043229,GO:0043231,GO:0043412,GO:0044237,GO:0044238,GO:0044424,GO:0044444,GO:0044464,GO:0046483,GO:0071704,GO:…	L	Replication, recombination and repair	DYW_deaminase,PPR,PPR_2
c14954_g1	sp|Q9C5D2|FBL4_ARATH	FBL4	F-box/LRR-repeat protein 4		S	Function unknown
c14962_g1	sp|C0SUT9|JMJ16_ARATH	JMJ16	Putative lysine-specific demethylase JMJ16	GO:0000003,GO:0000976,GO:0001067,GO:0003006,GO:0003674,GO:0003676,GO:0003677,GO:0003690,GO:0003700,GO:0003824,GO:0005488,GO:0005575,GO:0005622,GO:0005623,GO:0005634,GO:0006139,GO:0006259,GO:0006325,GO:0006355,GO:0006464,GO:0006479,GO:0006482,GO:0006725,GO:0006807,GO:0006996,GO:0007275,GO:0008150,GO:0008152,GO:0008168,GO:0008213,GO:0008214,GO:0008276,GO:0009314,GO:0009416,GO:0009555,GO:0009628,GO:…	K	Transcription	JmjN
c14984_g1	sp|O80470|GDL38_ARATH	GDL38	GDSL esterase/lipase At2g23540		S	Function unknown
c15013_g1	sp|O24594|HMDH_MAIZE	HMDH	3-hydroxy-3-methylglutaryl-coenzyme A reductase	GO:0003674,GO:0003824,GO:0004420,GO:0005575,GO:0005622,GO:0005623,GO:0005737,GO:0005739,GO:0005740,GO:0005777,GO:0005778,GO:0005783,GO:0005789,GO:0006629,GO:0006694,GO:0006720,GO:0006721,GO:0006722,GO:0008150,GO:0008152,GO:0008202,GO:0008299,GO:0008610,GO:0009058,GO:0009526,GO:0009536,GO:0009987,GO:0012505,GO:0016020,GO:0016104,GO:0016114,GO:0016125,GO:0016126,GO:0016491,GO:0016614,GO:0016616,GO:…	I	Lipid transport and metabolism
c15030_g1	sp|Q9LZD3|E70A1_ARATH	E70A1	Exocyst complex component EXO70A1	GO:0000145,GO:0001505,GO:0003674,GO:0005488,GO:0005515,GO:0005543,GO:0005546,GO:0005575,GO:0005622,GO:0005623,GO:0005737,GO:0005938,GO:0006810,GO:0006836,GO:0006887,GO:0006903,GO:0006904,GO:0007154,GO:0007267,GO:0007268,GO:0007269,GO:0008013,GO:0008150,GO:0008289,GO:0009987,GO:0016079,GO:0016080,GO:0016081,GO:0016192,GO:0017156,GO:0022406,GO:0023052,GO:0023061,GO:0032940,GO:0032991,GO:0035091,GO:…	U	Intracellular trafficking, secretion, and vesicular transport	Exo70
c15031_g1	sp|Q1G3T1|TDL1_ARATH	TDL1	TPD1 protein homolog 1	GO:0006950,GO:0008150,GO:0009266,GO:0009408,GO:0009628,GO:0050896	S	Function unknown
c15037_g1	sp|Q9LFU5|TRM1_ARATH	TRM1	Probable tRNA (guanine(26)-N(2))-dimethyltransferase 1
c15046_g1	sp|P10978|POLX_TOBAC	POLX	Retrovirus-related Pol polyprotein from transposon TNT 1-94
c15052_g1					Q	Secondary metabolites biosynthesis, transport, and catabolism
c15059_g1	sp|O22808|LYK5_ARATH	LYK5	Protein LYK5		T	Signal transduction mechanisms	Pkinase
c15062_g1	sp|O23210|SCL15_ARATH	SCL15	Scarecrow-like protein 15
c15074_g1	sp|Q8LNV6|CKX3_ORYSJ	CKX3	Cytokinin dehydrogenase 3	GO:0003674,GO:0003824,GO:0008150,GO:0008152,GO:0016491,GO:0016645,GO:0019139,GO:0055114	C	Energy production and conversion
c15080_g1					S	Function unknown	DUF707
c15082_g1	sp|Q2V6J9|UFOG7_FRAAN	UFOG7	UDP-glucose flavonoid 3-O-glucosyltransferase 7	GO:0003674,GO:0003824,GO:0005575,GO:0005622,GO:0005623,GO:0005737,GO:0005829,GO:0008150,GO:0008152,GO:0008194,GO:0009058,GO:0009605,GO:0009607,GO:0009812,GO:0009813,GO:0016740,GO:0016757,GO:0016758,GO:0035251,GO:0042440,GO:0043207,GO:0043226,GO:0043227,GO:0043229,GO:0043231,GO:0044424,GO:0044444,GO:0044464,GO:0046148,GO:0046527,GO:0047893,GO:0050896,GO:0051552,GO:0051553,GO:0051554,GO:0051555,GO:…	CG		UDPGT
c15085_g2	sp|Q6VBB2|HFA2B_ORYSJ	HFA2B	Heat stress transcription factor A-2b	GO:0003674,GO:0003700,GO:0005488,GO:0005515,GO:0006355,GO:0006950,GO:0008150,GO:0009266,GO:0009314,GO:0009408,GO:0009416,GO:0009628,GO:0009642,GO:0009644,GO:0009889,GO:0010468,GO:0010556,GO:0019219,GO:0019222,GO:0031323,GO:0031326,GO:0032268,GO:0042802,GO:0050789,GO:0050794,GO:0050896,GO:0051171,GO:0051246,GO:0051252,GO:0060255,GO:0065007,GO:0080090,GO:0140110,GO:1903506,GO:2000112,GO:2001141	K	Transcription
c15101_g1	sp|O49279|SKI15_ARATH	SKI15	SKP1-interacting partner 15
c15121_g1	sp|Q9FLD7|GT14A_ARATH	GT14A	Beta-glucuronosyltransferase GlcAT14A		G	Carbohydrate transport and metabolism	Branch
c15145_g2	sp|Q9FM19|HIR1_ARATH	HIR1	Hypersensitive-induced response protein 1
c15154_g1	sp|Q8W104|FBL17_ARATH	FBL17	F-box/LRR-repeat protein 17	GO:0000003,GO:0000151,GO:0000278,GO:0000280,GO:0001673,GO:0003006,GO:0005575,GO:0005622,GO:0005623,GO:0005634,GO:0006508,GO:0006511,GO:0006807,GO:0006996,GO:0007049,GO:0007275,GO:0007276,GO:0008150,GO:0008152,GO:0009056,GO:0009057,GO:0009555,GO:0009790,GO:0009791,GO:0009793,GO:0009987,GO:0010154,GO:0010498,GO:0016043,GO:0019005,GO:0019538,GO:0019941,GO:0019953,GO:0022402,GO:0022412,GO:0022414,GO:…	S	Function unknown
c15173_g1	sp|Q9SKN3|CSPL6_ARATH	CSPL6	CASP-like protein 5A2	GO:0005575,GO:0005623,GO:0005886,GO:0016020,GO:0044464,GO:0071944	S	Function unknown
c15177_g1	sp|O48917|SQD1_ARATH	SQD1	UDP-sulfoquinovose synthase, chloroplastic	GO:0003674,GO:0003824,GO:0005488,GO:0005515,GO:0005575,GO:0005622,GO:0005623,GO:0005737,GO:0006629,GO:0006643,GO:0006664,GO:0006950,GO:0007154,GO:0008146,GO:0008150,GO:0008152,GO:0008270,GO:0008610,GO:0009058,GO:0009247,GO:0009267,GO:0009507,GO:0009532,GO:0009536,GO:0009570,GO:0009605,GO:0009987,GO:0009991,GO:0016036,GO:0016740,GO:0016782,GO:0019899,GO:0019904,GO:0031667,GO:0031668,GO:0031669,GO:…	M	Cell wall/membrane/envelope biogenesis	Epimerase
c15180_g1				GO:0005575,GO:0005622,GO:0005623,GO:0005737,GO:0006996,GO:0008150,GO:0009507,GO:0009526,GO:0009536,GO:0009657,GO:0009658,GO:0009987,GO:0010020,GO:0016043,GO:0031967,GO:0031975,GO:0043226,GO:0043227,GO:0043229,GO:0043231,GO:0043572,GO:0044422,GO:0044424,GO:0044435,GO:0044444,GO:0044446,GO:0044464,GO:0048285,GO:0071840	M	Cell wall/membrane/envelope biogenesis
c15188_g1	sp|O04369|RAC1_LOTJA	RAC1	Rac-like GTP-binding protein RAC1
c15197_g1	sp|O49839|APK2A_ARATH	APK2A	Protein kinase 2A, chloroplastic		T	Signal transduction mechanisms	Pkinase
c15207_g1	sp|Q89703|POL_CSVMV	POL	Putative enzymatic polyprotein
c15220_g1					S	Function unknown
c15227_g1					O	Post-translational modification, protein turnover, and chaperones
c15227_g2	sp|Q9T076|ENL2_ARATH	ENL2	Early nodulin-like protein 2		S	Function unknown	Cu_bind_like
c15239_g1	sp|Q84MA3|PP345_ARATH	PP345	Pentatricopeptide repeat-containing protein At4g32430, mitochondrial	GO:0000960,GO:0000962,GO:0003674,GO:0003676,GO:0003723,GO:0003824,GO:0004518,GO:0004519,GO:0005488,GO:0005575,GO:0005622,GO:0005623,GO:0005737,GO:0005739,GO:0006139,GO:0006725,GO:0006807,GO:0008150,GO:0008152,GO:0009451,GO:0009893,GO:0009894,GO:0009896,GO:0009987,GO:0010468,GO:0010604,GO:0016070,GO:0016787,GO:0016788,GO:0019219,GO:0019222,GO:0031323,GO:0031325,GO:0031329,GO:0031331,GO:0034641,GO:…	S	Function unknown
c15244_g1	sp|Q9ZV87|NAPES_ARATH	NAPES	N-acylphosphatidylethanolamine synthase	GO:0003674,GO:0003824,GO:0005575,GO:0005622,GO:0005623,GO:0005737,GO:0005739,GO:0005740,GO:0005886,GO:0006629,GO:0006644,GO:0006650,GO:0006793,GO:0006796,GO:0006996,GO:0007005,GO:0007006,GO:0007007,GO:0007275,GO:0007507,GO:0008150,GO:0008152,GO:0008374,GO:0009987,GO:0016020,GO:0016043,GO:0016740,GO:0016746,GO:0016747,GO:0019637,GO:0031090,GO:0031224,GO:0031966,GO:0031967,GO:0031975,GO:0032048,GO:…	I	Lipid transport and metabolism	Acyltransferase
c15248_g1	sp|Q9ZVX1|UBC23_ARATH	UBC23	Probable ubiquitin-conjugating enzyme E2 23	GO:0003674,GO:0003824,GO:0004842,GO:0005488,GO:0005515,GO:0005575,GO:0005622,GO:0005623,GO:0005737,GO:0005829,GO:0006464,GO:0006807,GO:0008150,GO:0008152,GO:0009987,GO:0016567,GO:0016740,GO:0019538,GO:0019787,GO:0019899,GO:0031625,GO:0032446,GO:0036211,GO:0043170,GO:0043412,GO:0044237,GO:0044238,GO:0044260,GO:0044267,GO:0044389,GO:0044424,GO:0044444,GO:0044464,GO:0061630,GO:0061659,GO:0070647,GO:…	O	Post-translational modification, protein turnover, and chaperones	UQ_con
c15251_g1					S	Function unknown
c15268_g1	sp|Q9FLJ2|NC100_ARATH	NC100	NAC domain-containing protein 100		K	Transcription
c15282_g1	sp|A2YAA5|ARFP_ORYSI	ARFP	Auxin response factor 16
c15284_g1	sp|P93394|UPP_TOBAC	UPP	Uracil phosphoribosyltransferase	GO:0003674,GO:0003824,GO:0004845,GO:0004849,GO:0005575,GO:0005622,GO:0005623,GO:0005737,GO:0005829,GO:0006139,GO:0006206,GO:0006213,GO:0006220,GO:0006221,GO:0006222,GO:0006725,GO:0006753,GO:0006793,GO:0006796,GO:0006807,GO:0006950,GO:0007154,GO:0008150,GO:0008152,GO:0008655,GO:0009058,GO:0009112,GO:0009116,GO:0009117,GO:0009119,GO:0009123,GO:0009124,GO:0009129,GO:0009130,GO:0009156,GO:0009161,GO:…	TZ		UPRTase
c15291_g1	sp|Q07442|BDF2_YEAST	BDF2	Bromodomain-containing factor 2	GO:0001047,GO:0001067,GO:0001085,GO:0001091,GO:0001094,GO:0001098,GO:0001099,GO:0001672,GO:0003674,GO:0003676,GO:0003677,GO:0005488,GO:0005515,GO:0005575,GO:0005622,GO:0005623,GO:0005634,GO:0008134,GO:0008150,GO:0010639,GO:0010847,GO:0031445,GO:0031452,GO:0033043,GO:0033044,GO:0042393,GO:0043226,GO:0043227,GO:0043229,GO:0043231,GO:0044087,GO:0044212,GO:0044424,GO:0044464,GO:0045798,GO:0048519,GO:…	K	Transcription	Bromodomain
c15299_g1	sp|Q9FRK5|Y1514_ARATH	Y1514	Uncharacterized membrane protein At1g75140
c15305_g1	sp|Q8L7V3|PMTQ_ARATH	PMTQ	Probable methyltransferase PMT26	GO:0003674,GO:0003824,GO:0005575,GO:0005622,GO:0005623,GO:0005737,GO:0005768,GO:0005794,GO:0005802,GO:0008150,GO:0008152,GO:0008168,GO:0008757,GO:0012505,GO:0016740,GO:0016741,GO:0031410,GO:0031982,GO:0031984,GO:0032259,GO:0043226,GO:0043227,GO:0043229,GO:0043231,GO:0044422,GO:0044424,GO:0044431,GO:0044444,GO:0044446,GO:0044464,GO:0097708,GO:0098791	S	Function unknown
c15313_g1	sp|O81263|KITH_ORYSJ	KITH	Thymidine kinase	GO:0003674,GO:0003824,GO:0004797,GO:0005488,GO:0005515,GO:0006139,GO:0006213,GO:0006259,GO:0006281,GO:0006302,GO:0006725,GO:0006753,GO:0006793,GO:0006796,GO:0006807,GO:0006950,GO:0006974,GO:0008150,GO:0008152,GO:0009058,GO:0009116,GO:0009117,GO:0009120,GO:0009123,GO:0009124,GO:0009157,GO:0009162,GO:0009165,GO:0009266,GO:0009314,GO:0009409,GO:0009411,GO:0009416,GO:0009628,GO:0009987,GO:0010225,GO:…	F	Nucleotide transport and metabolism	TK
c15318_g1	sp|Q5M843|OGFD3_RAT	OGFD3	2-oxoglutarate and iron-dependent oxygenase domain-containing protein 3	GO:0003674,GO:0003824,GO:0005488,GO:0005575,GO:0005622,GO:0005623,GO:0005737,GO:0005783,GO:0006457,GO:0006464,GO:0006807,GO:0008150,GO:0008152,GO:0009987,GO:0012505,GO:0016491,GO:0016705,GO:0016706,GO:0018126,GO:0018193,GO:0018208,GO:0019511,GO:0019538,GO:0019797,GO:0019798,GO:0031543,GO:0031544,GO:0032963,GO:0032991,GO:0036211,GO:0043170,GO:0043226,GO:0043227,GO:0043229,GO:0043231,GO:0043412,GO:…	S	Function unknown	2OG-FeII_Oxy_3
c15324_g1	sp|Q8W4G3|DTX46_ARATH	DTX46	Protein DETOXIFICATION 46, chloroplastic	GO:0001101,GO:0002376,GO:0005575,GO:0005622,GO:0005623,GO:0005737,GO:0005739,GO:0006082,GO:0006725,GO:0006950,GO:0006952,GO:0006955,GO:0008150,GO:0008152,GO:0009058,GO:0009507,GO:0009526,GO:0009536,GO:0009605,GO:0009607,GO:0009617,GO:0009624,GO:0009696,GO:0009697,GO:0009719,GO:0009725,GO:0009751,GO:0009941,GO:0009987,GO:0010033,GO:0010817,GO:0014070,GO:0016053,GO:0016999,GO:0017000,GO:0017144,GO:…	V	Defense mechanisms
c15350_g1				GO:0005575,GO:0005622,GO:0005623,GO:0005737,GO:0005829,GO:0005856,GO:0005875,GO:0005886,GO:0015630,GO:0016020,GO:0032991,GO:0043226,GO:0043228,GO:0043229,GO:0043232,GO:0044422,GO:0044424,GO:0044430,GO:0044444,GO:0044446,GO:0044464,GO:0071944	S	Function unknown	DUF4005
c15353_g1	sp|P0CI03|PTR28_ARATH	PTR28	Protein NRT1/ PTR FAMILY 5.6	GO:0005575,GO:0005623,GO:0005886,GO:0016020,GO:0044464,GO:0071944	E	Amino acid transport and metabolism	PTR2
c15355_g1	sp|F4HXQ7|MYOB1_ARATH	MYOB1	Myosin-binding protein 1	GO:0003674,GO:0005488,GO:0005515,GO:0005575,GO:0005622,GO:0005623,GO:0005737,GO:0008092,GO:0012505,GO:0016020,GO:0016021,GO:0017022,GO:0030133,GO:0031224,GO:0031410,GO:0031982,GO:0043226,GO:0043227,GO:0043229,GO:0044424,GO:0044425,GO:0044444,GO:0044464,GO:0097708	S	Function unknown
c15357_g1	sp|Q93WI9|HD3A_ORYSJ	HD3A	Protein HEADING DATE 3A	GO:0000003,GO:0003006,GO:0003674,GO:0005488,GO:0005543,GO:0005575,GO:0005622,GO:0005623,GO:0005634,GO:0007275,GO:0008150,GO:0008289,GO:0008429,GO:0009314,GO:0009416,GO:0009628,GO:0009648,GO:0009791,GO:0009909,GO:0010228,GO:0010229,GO:0022414,GO:0032501,GO:0032502,GO:0040034,GO:0043167,GO:0043168,GO:0043226,GO:0043227,GO:0043229,GO:0043231,GO:0044424,GO:0044464,GO:0048367,GO:0048506,GO:0048509,GO:…	S	Function unknown
c15378_g1							Transposase_24
c15380_g1	sp|Q6ZJJ0|BGA11_ORYSJ	BGA11	Beta-galactosidase 11	GO:0003674,GO:0003824,GO:0004553,GO:0004565,GO:0005575,GO:0005618,GO:0005622,GO:0005623,GO:0005737,GO:0005773,GO:0015925,GO:0016787,GO:0016798,GO:0030312,GO:0043226,GO:0043227,GO:0043229,GO:0043231,GO:0044424,GO:0044444,GO:0044464,GO:0071944	G	Carbohydrate transport and metabolism
c15382_g1	sp|Q9SCP6|U73D1_ARATH	U73D1	UDP-glycosyltransferase 73D1		CG		UDPGT
c15394_g1	sp|Q9C5P1|SUVH7_ARATH	SUVH7	Histone-lysine N-methyltransferase, H3 lysine-9 specific SUVH7
c15404_g1	sp|Q5Z8P0|P2C60_ORYSJ	P2C60	Probable protein phosphatase 2C 60		T	Signal transduction mechanisms
c15433_g1	sp|G4SLH0|TTN1_CAEEL	TTN1	Titin homolog
c15443_g1	sp|Q9C8M9|SRF6_ARATH	SRF6	Protein STRUBBELIG-RECEPTOR FAMILY 6	GO:0003674,GO:0003824,GO:0004672,GO:0004674,GO:0004675,GO:0004888,GO:0005575,GO:0005622,GO:0005623,GO:0005634,GO:0005737,GO:0005829,GO:0005886,GO:0006464,GO:0006468,GO:0006793,GO:0006796,GO:0006807,GO:0007154,GO:0007165,GO:0007166,GO:0007167,GO:0007178,GO:0008150,GO:0008152,GO:0009987,GO:0016020,GO:0016301,GO:0016310,GO:0016740,GO:0016772,GO:0016773,GO:0019199,GO:0019538,GO:0023052,GO:0036211,GO:…	T	Signal transduction mechanisms
c15455_g1	sp|Q00874|DR100_ARATH	DR100	DNA-damage-repair/toleration protein DRT100
c15476_g1	sp|Q0WRJ2|TC10A_ARATH	TC10A	3-dehydrosphinganine reductase TSC10A	GO:0003674,GO:0003824,GO:0005575,GO:0005576,GO:0005615,GO:0005622,GO:0005623,GO:0005737,GO:0005783,GO:0005789,GO:0006629,GO:0006643,GO:0006665,GO:0006666,GO:0006807,GO:0008150,GO:0008152,GO:0008610,GO:0009058,GO:0009987,GO:0012505,GO:0016020,GO:0016491,GO:0016614,GO:0016616,GO:0030148,GO:0031984,GO:0042175,GO:0042180,GO:0043226,GO:0043227,GO:0043229,GO:0043231,GO:0044237,GO:0044238,GO:0044249,GO:…	Q	Secondary metabolites biosynthesis, transport, and catabolism	adh_short
c15480_g1	sp|Q9FY50|RK10_ARATH	RK10	50S ribosomal protein L10, chloroplastic
c15488_g1	sp|Q9SD53|Y3720_ARATH	Y3720	UPF0481 protein At3g47200		S	Function unknown	DUF247
c15492_g1	sp|Q7LHG5|YI31B_YEAST	YI31B	Transposon Ty3-I Gag-Pol polyprotein
c15513_g1	sp|Q9FUY2|LEUNG_ARATH	LEUNG	Transcriptional corepressor LEUNIG		S	Function unknown
c15518_g1	sp|Q43111|PME3_PHAVU	PME3	Pectinesterase 3
c15539_g1	sp|B6VJS4|ROMT_VITVI	ROMT	Trans-resveratrol di-O-methyltransferase
c15562_g1	sp|Q9SEE4|PIRL_SOLLC	PIRL	Pirin-like protein
c15568_g1	sp|F4I114|Y1960_ARATH	Y1960	Probable serine/threonine-protein kinase At1g09600		T	Signal transduction mechanisms	Pkinase
c15578_g1	sp|Q9LP24|Y1571_ARATH	Y1571	Probable leucine-rich repeat receptor-like protein kinase At1g35710
c15609_g1	sp|Q9FHM4|MA653_ARATH	MA653	65-kDa microtubule-associated protein 3	GO:0000226,GO:0000278,GO:0000280,GO:0000281,GO:0000910,GO:0000911,GO:0003674,GO:0005488,GO:0005515,GO:0005575,GO:0005622,GO:0005623,GO:0005634,GO:0005737,GO:0005856,GO:0005874,GO:0005881,GO:0005938,GO:0006996,GO:0007010,GO:0007017,GO:0007049,GO:0008017,GO:0008092,GO:0008150,GO:0009524,GO:0009574,GO:0009605,GO:0009607,GO:0009624,GO:0009653,GO:0009987,GO:0015630,GO:0015631,GO:0016043,GO:0022402,GO:…	DZ		MAP65_ASE1
c15631_g1	sp|P0C550|AKT1_ORYSI	AKT1	Potassium channel AKT1				KHA
c15639_g1				GO:0003674,GO:0005488,GO:0005515,GO:0005575,GO:0005622,GO:0005623,GO:0005737,GO:0005739,GO:0005759,GO:0006457,GO:0006605,GO:0006626,GO:0006810,GO:0006839,GO:0006886,GO:0006950,GO:0006986,GO:0006996,GO:0007005,GO:0008104,GO:0008150,GO:0009987,GO:0010033,GO:0015031,GO:0015833,GO:0016043,GO:0017038,GO:0030150,GO:0031647,GO:0031974,GO:0033036,GO:0033365,GO:0034613,GO:0035966,GO:0042221,GO:0042886,GO:…	S	Function unknown
c15653_g1	sp|B9SBV6|TPS3_RICCO	TPS3	Probable terpene synthase 3
c15660_g1	sp|Q9FUY2|LEUNG_ARATH	LEUNG	Transcriptional corepressor LEUNIG
c15670_g1					S	Function unknown
c15695_g1	sp|Q9LK34|UKL2_ARATH	UKL2	Uridine kinase-like protein 2, chloroplastic
c15720_g1	sp|Q8GY23|UPL1_ARATH	UPL1	E3 ubiquitin-protein ligase UPL1	GO:0003674,GO:0003824,GO:0004842,GO:0005575,GO:0005622,GO:0005623,GO:0005634,GO:0005737,GO:0005739,GO:0005829,GO:0006464,GO:0006807,GO:0008150,GO:0008152,GO:0009987,GO:0016567,GO:0016740,GO:0019538,GO:0019787,GO:0032446,GO:0036211,GO:0043170,GO:0043226,GO:0043227,GO:0043229,GO:0043231,GO:0043412,GO:0044237,GO:0044238,GO:0044260,GO:0044267,GO:0044424,GO:0044444,GO:0044464,GO:0061630,GO:0061659,GO:…	O	Post-translational modification, protein turnover, and chaperones
c15730_g1					S	Function unknown
c15732_g1	sp|Q6NQJ8|SDG40_ARATH	SDG40	Protein SET DOMAIN GROUP 40	GO:0003674,GO:0003824,GO:0006464,GO:0006479,GO:0006807,GO:0008150,GO:0008152,GO:0008168,GO:0008170,GO:0008213,GO:0008276,GO:0008757,GO:0009987,GO:0016278,GO:0016279,GO:0016740,GO:0016741,GO:0018022,GO:0018026,GO:0018193,GO:0018205,GO:0019538,GO:0032259,GO:0036211,GO:0043170,GO:0043412,GO:0043414,GO:0044237,GO:0044238,GO:0044260,GO:0044267,GO:0071704,GO:0140096,GO:1901564	S	Function unknown	SET
c15746_g1	sp|P10978|POLX_TOBAC	POLX	Retrovirus-related Pol polyprotein from transposon TNT 1-94
c15755_g1	sp|Q969N2|PIGT_HUMAN	PIGT	GPI transamidase component PIG-T	GO:0005575,GO:0005622,GO:0005623,GO:0005737,GO:0005783,GO:0005789,GO:0006464,GO:0006497,GO:0006505,GO:0006506,GO:0006629,GO:0006643,GO:0006644,GO:0006650,GO:0006661,GO:0006664,GO:0006793,GO:0006796,GO:0006807,GO:0006915,GO:0007275,GO:0007399,GO:0008150,GO:0008152,GO:0008219,GO:0008610,GO:0008654,GO:0009058,GO:0009059,GO:0009247,GO:0009987,GO:0012501,GO:0012505,GO:0016020,GO:0016021,GO:0016255,GO:…	MO		Gpi16
c15758_g1	sp|Q9CAN1|RBL2_ARATH	RBL2	RHOMBOID-like protein 2	GO:0000139,GO:0002791,GO:0002792,GO:0003674,GO:0003824,GO:0004175,GO:0004252,GO:0005575,GO:0005622,GO:0005623,GO:0005737,GO:0005783,GO:0005789,GO:0005794,GO:0005911,GO:0006508,GO:0006807,GO:0006928,GO:0008150,GO:0008152,GO:0008233,GO:0008236,GO:0008283,GO:0009506,GO:0009894,GO:0009966,GO:0009987,GO:0010646,GO:0012505,GO:0016020,GO:0016477,GO:0016787,GO:0017171,GO:0019222,GO:0019538,GO:0023051,GO:…	T	Signal transduction mechanisms
c15761_g1	sp|Q8H157|PTR19_ARATH	PTR19	Protein NRT1/ PTR FAMILY 4.6	GO:0003674,GO:0005215,GO:0005319,GO:0005342,GO:0005575,GO:0005623,GO:0005886,GO:0006810,GO:0006811,GO:0006820,GO:0006869,GO:0008028,GO:0008150,GO:0008509,GO:0008514,GO:0009605,GO:0009607,GO:0009624,GO:0010119,GO:0010876,GO:0015075,GO:0015318,GO:0015665,GO:0015711,GO:0015718,GO:0015849,GO:0015850,GO:0016020,GO:0022857,GO:0033036,GO:0034220,GO:0043207,GO:0044464,GO:0046864,GO:0046865,GO:0046942,GO:…	E	Amino acid transport and metabolism	PTR2
c15821_g1	sp|Q9FFD5|RIC4_ARATH	RIC4	CRIB domain-containing protein RIC4	GO:0000003,GO:0000902,GO:0000904,GO:0003006,GO:0005575,GO:0005623,GO:0005886,GO:0008064,GO:0008150,GO:0009653,GO:0009664,GO:0009826,GO:0009832,GO:0009856,GO:0009860,GO:0009932,GO:0009987,GO:0010215,GO:0016020,GO:0016043,GO:0016049,GO:0016324,GO:0017157,GO:0022414,GO:0022607,GO:0030154,GO:0030198,GO:0030832,GO:0030833,GO:0032271,GO:0032501,GO:0032502,GO:0032535,GO:0032879,GO:0032956,GO:0032970,GO:…	S	Function unknown	PBD
c15831_g1	sp|P45975|SUV39_DROME	SUV39	Histone-lysine N-methyltransferase Su(var)3-9
c15834_g1	sp|F4JZN6|TC10B_ARATH	TC10B	3-dehydrosphinganine reductase TSC10B
c15854_g1	sp|Q10KX8|HFB4D_ORYSJ	HFB4D	Heat stress transcription factor B-4d	GO:0003674,GO:0003700,GO:0005488,GO:0005515,GO:0006355,GO:0008150,GO:0008356,GO:0009889,GO:0009987,GO:0010468,GO:0010556,GO:0019219,GO:0019222,GO:0031323,GO:0031326,GO:0042802,GO:0050789,GO:0050794,GO:0051171,GO:0051252,GO:0051301,GO:0060255,GO:0065007,GO:0080090,GO:0140110,GO:1903506,GO:2000112,GO:2001141	K	Transcription
c15862_g1	sp|Q7F1X5|4CLL5_ORYSJ	4CLL5	4-coumarate--CoA ligase-like 5
c15863_g1	sp|F4K0J3|KN4C_ARATH	KN4C	Kinesin-like protein KIN-4C	GO:0003674,GO:0003774,GO:0003777,GO:0003824,GO:0005575,GO:0005622,GO:0005623,GO:0005856,GO:0005871,GO:0005875,GO:0005911,GO:0006928,GO:0007017,GO:0007018,GO:0008150,GO:0008574,GO:0009506,GO:0009987,GO:0015630,GO:0016462,GO:0016787,GO:0016817,GO:0016818,GO:0016887,GO:0017111,GO:0030054,GO:0032991,GO:0042623,GO:0043226,GO:0043228,GO:0043229,GO:0043232,GO:0044422,GO:0044424,GO:0044430,GO:0044446,GO:…	Z	Cytoskeleton
c15881_g1	sp|Q9SNC6|PUB13_ARATH	PUB13	U-box domain-containing protein 13
c15886_g1	sp|Q9SAF5|ALA11_ARATH	ALA11	Probable phospholipid-transporting ATPase 11	GO:0003674,GO:0003824,GO:0004012,GO:0005215,GO:0005319,GO:0005548,GO:0005575,GO:0005622,GO:0005623,GO:0005737,GO:0005794,GO:0005802,GO:0005886,GO:0006810,GO:0006811,GO:0006820,GO:0006869,GO:0006900,GO:0006996,GO:0008150,GO:0009987,GO:0010876,GO:0012505,GO:0015711,GO:0015748,GO:0015914,GO:0016020,GO:0016043,GO:0016050,GO:0016192,GO:0016462,GO:0016787,GO:0016817,GO:0016818,GO:0016887,GO:0017111,GO:…	P	Inorganic ion transport and metabolism	Cation_ATPase
c15889_g1	sp|O82391|JOSL_ARATH	JOSL	Josephin-like protein
c15891_g1	sp|Q9SFU3|PPA15_ARATH	PPA15	Purple acid phosphatase 15
c15897_g1	sp|P46513|CAH2_FLALI	CAH2	Carbonic anhydrase 2 (Fragment)
c15925_g1	sp|P68397|TADA_SHIFL	TADA	tRNA-specific adenosine deaminase	GO:0002097,GO:0002100,GO:0003674,GO:0003824,GO:0004000,GO:0005488,GO:0006139,GO:0006382,GO:0006396,GO:0006399,GO:0006400,GO:0006725,GO:0006807,GO:0008033,GO:0008150,GO:0008152,GO:0008251,GO:0008270,GO:0009451,GO:0009987,GO:0010467,GO:0016070,GO:0016553,GO:0016787,GO:0016810,GO:0016814,GO:0019239,GO:0034470,GO:0034641,GO:0034660,GO:0043167,GO:0043169,GO:0043170,GO:0043412,GO:0044237,GO:0044238,GO:…	FJ
c15930_g1	sp|Q9T041|MAPT_ARATH	MAPT	Microtubule-associated protein TORTIFOLIA1	GO:0002376,GO:0003674,GO:0003779,GO:0005488,GO:0005515,GO:0005575,GO:0005622,GO:0005623,GO:0005634,GO:0005635,GO:0006950,GO:0006952,GO:0006955,GO:0008092,GO:0008150,GO:0009605,GO:0009607,GO:0009620,GO:0012505,GO:0031967,GO:0031975,GO:0043207,GO:0043226,GO:0043227,GO:0043229,GO:0043231,GO:0044422,GO:0044424,GO:0044428,GO:0044446,GO:0044464,GO:0045087,GO:0050832,GO:0050896,GO:0051704,GO:0051707,GO:…
c15931_g1	sp|Q5VQL1|RH14_ORYSJ	RH14	DEAD-box ATP-dependent RNA helicase 14
c15960_g1	sp|Q9LE59|GAUT1_ARATH	GAUT1	Polygalacturonate 4-alpha-galacturonosyltransferase
c15963_g1	sp|Q9SNC6|PUB13_ARATH	PUB13	U-box domain-containing protein 13
c15965_g1	sp|P08926|RUBA_PEA	RUBA	RuBisCO large subunit-binding protein subunit alpha, chloroplastic
c15970_g1	sp|Q9SD53|Y3720_ARATH	Y3720	UPF0481 protein At3g47200				DUF247
c15977_g1	sp|P10978|POLX_TOBAC	POLX	Retrovirus-related Pol polyprotein from transposon TNT 1-94
c15984_g1					S	Function unknown
c15986_g1	sp|Q84JU6|HOS1_ARATH	HOS1	E3 ubiquitin-protein ligase HOS1	GO:0000003,GO:0003006,GO:0003674,GO:0003824,GO:0004842,GO:0005575,GO:0005622,GO:0005623,GO:0005634,GO:0005737,GO:0006355,GO:0006464,GO:0006807,GO:0006950,GO:0007275,GO:0008150,GO:0008152,GO:0009266,GO:0009409,GO:0009628,GO:0009791,GO:0009889,GO:0009890,GO:0009892,GO:0009966,GO:0009987,GO:0010228,GO:0010468,GO:0010556,GO:0010558,GO:0010605,GO:0010629,GO:0010646,GO:0016567,GO:0016740,GO:0019219,GO:…	S	Function unknown	ELYS
c15994_g1	sp|A8Q2H5|RSSA_BRUMA	RSSA	40S ribosomal protein SA	GO:0000028,GO:0000447,GO:0000460,GO:0000461,GO:0000462,GO:0000466,GO:0000469,GO:0000478,GO:0000479,GO:0003674,GO:0003735,GO:0005198,GO:0005488,GO:0005515,GO:0005575,GO:0005622,GO:0005623,GO:0005737,GO:0005829,GO:0005840,GO:0006139,GO:0006364,GO:0006396,GO:0006403,GO:0006405,GO:0006407,GO:0006412,GO:0006518,GO:0006611,GO:0006725,GO:0006807,GO:0006810,GO:0006886,GO:0006913,GO:0006996,GO:0008104,GO:…	J	Translation, ribosomal structure and biogenesis
c15996_g1	sp|A2YW03|HOX27_ORYSI	HOX27	Homeobox-leucine zipper protein HOX27	GO:0003674,GO:0003700,GO:0006355,GO:0008150,GO:0009889,GO:0010468,GO:0010556,GO:0019219,GO:0019222,GO:0031323,GO:0031326,GO:0050789,GO:0050794,GO:0051171,GO:0051252,GO:0060255,GO:0065007,GO:0080090,GO:0140110,GO:1903506,GO:2000112,GO:2001141	K	Transcription	Homeodomain	HD-ZIP
c16001_g1	sp|C0SUT9|JMJ16_ARATH	JMJ16	Putative lysine-specific demethylase JMJ16	GO:0000003,GO:0000976,GO:0001067,GO:0003006,GO:0003674,GO:0003676,GO:0003677,GO:0003690,GO:0003700,GO:0003824,GO:0005488,GO:0005506,GO:0005575,GO:0005622,GO:0005623,GO:0005634,GO:0006139,GO:0006259,GO:0006325,GO:0006355,GO:0006464,GO:0006479,GO:0006482,GO:0006725,GO:0006807,GO:0006996,GO:0007275,GO:0008150,GO:0008152,GO:0008168,GO:0008198,GO:0008213,GO:0008214,GO:0008276,GO:0009314,GO:0009416,GO:…	K	Transcription
c16003_g1	sp|Q00624|ASOL_BRANA	ASOL	L-ascorbate oxidase homolog		Q	Secondary metabolites biosynthesis, transport, and catabolism
c16005_g1	sp|Q7LHG5|YI31B_YEAST	YI31B	Transposon Ty3-I Gag-Pol polyprotein
c16006_g1	sp|Q9LUV4|FRL4A_ARATH	FRL4A	FRIGIDA-like protein 4a				Frigida
c16034_g1	sp|Q9LJD7|COP10_ARATH	COP10	Constitutive photomorphogenesis protein 10	GO:0003674,GO:0003824,GO:0004842,GO:0005575,GO:0005622,GO:0005623,GO:0005634,GO:0006464,GO:0006807,GO:0008150,GO:0008152,GO:0009987,GO:0010099,GO:0016567,GO:0016740,GO:0019538,GO:0019787,GO:0032446,GO:0036211,GO:0043170,GO:0043226,GO:0043227,GO:0043229,GO:0043231,GO:0043412,GO:0044237,GO:0044238,GO:0044260,GO:0044267,GO:0044424,GO:0044464,GO:0048580,GO:0048583,GO:0050789,GO:0050793,GO:0051239,GO:…	O	Post-translational modification, protein turnover, and chaperones	UQ_con
c16046_g1					S	Function unknown
c16049_g1					S	Function unknown	DUF4228
c16052_g1	sp|P92520|M820_ARATH	M820	Uncharacterized mitochondrial protein AtMg00820	GO:0003674,GO:0003676,GO:0003723,GO:0003824,GO:0004518,GO:0004519,GO:0005488,GO:0005575,GO:0005622,GO:0005623,GO:0005737,GO:0005739,GO:0006139,GO:0006725,GO:0006807,GO:0008150,GO:0008152,GO:0009451,GO:0009987,GO:0016070,GO:0016787,GO:0016788,GO:0034641,GO:0043170,GO:0043226,GO:0043227,GO:0043229,GO:0043231,GO:0043412,GO:0044237,GO:0044238,GO:0044424,GO:0044444,GO:0044464,GO:0046483,GO:0071704,GO:…	L	Replication, recombination and repair
c16053_g1	sp|Q485R8|PY2CR_COLP3	PY2CR	Delta(1)-pyrroline-2-carboxylate reductase				OCD_Mu_crystall
c16079_g1	sp|P10978|POLX_TOBAC	POLX	Retrovirus-related Pol polyprotein from transposon TNT 1-94
c16087_g1	sp|Q9LXU9|IRKI_ARATH	IRKI	IRK-interacting protein	GO:0000166,GO:0000719,GO:0003674,GO:0003824,GO:0003904,GO:0003913,GO:0005488,GO:0006139,GO:0006259,GO:0006281,GO:0006290,GO:0006725,GO:0006807,GO:0006950,GO:0006974,GO:0008150,GO:0008152,GO:0009314,GO:0009411,GO:0009416,GO:0009628,GO:0009650,GO:0009987,GO:0016829,GO:0016830,GO:0033554,GO:0034641,GO:0036094,GO:0043167,GO:0043168,GO:0043170,GO:0044237,GO:0044238,GO:0044260,GO:0046483,GO:0048037,GO:…	LT
c16106_g1	sp|Q7T0Q5|NOL10_XENLA	NOL10	Nucleolar protein 10		J	Translation, ribosomal structure and biogenesis	NUC153
c16107_g1	sp|Q0WQX7|RBL1_ARATH	RBL1	RHOMBOID-like protein 1		T	Signal transduction mechanisms	Rhomboid
c16113_g2	sp|Q8VYG2|GALAK_ARATH	GALAK	Galacturonokinase	GO:0003674,GO:0003824,GO:0005575,GO:0005622,GO:0005623,GO:0005737,GO:0005829,GO:0005975,GO:0005996,GO:0006063,GO:0006082,GO:0006793,GO:0006796,GO:0008150,GO:0008152,GO:0009987,GO:0016301,GO:0016310,GO:0016740,GO:0016772,GO:0016773,GO:0019586,GO:0019752,GO:0032787,GO:0043436,GO:0044237,GO:0044238,GO:0044262,GO:0044281,GO:0044424,GO:0044444,GO:0044464,GO:0046396,GO:0046835,GO:0047912,GO:0071704	G	Carbohydrate transport and metabolism	GalKase_gal_bdg,GHMP_kinases_C
c16115_g1	sp|Q8W0A1|BGAL2_ORYSJ	BGAL2	Beta-galactosidase 2
c16133_g1	sp|Q9C512|MNS1_ARATH	MNS1	Mannosyl-oligosaccharide 1,2-alpha-mannosidase MNS1	GO:0000139,GO:0003674,GO:0003824,GO:0004553,GO:0004559,GO:0004571,GO:0005575,GO:0005622,GO:0005623,GO:0005737,GO:0005768,GO:0005783,GO:0005794,GO:0005802,GO:0006491,GO:0006807,GO:0008150,GO:0008152,GO:0009100,GO:0009987,GO:0012505,GO:0015923,GO:0015924,GO:0016020,GO:0016787,GO:0016798,GO:0019538,GO:0031090,GO:0031410,GO:0031982,GO:0031984,GO:0043170,GO:0043226,GO:0043227,GO:0043229,GO:0043231,GO:…	G	Carbohydrate transport and metabolism	Glyco_hydro_47
c16136_g1	sp|Q9LYU8|AK1_ARATH	AK1	Aspartokinase 1, chloroplastic	GO:0003674,GO:0003824,GO:0004072,GO:0005575,GO:0005622,GO:0005623,GO:0005737,GO:0006082,GO:0006520,GO:0006793,GO:0006796,GO:0006807,GO:0008150,GO:0008152,GO:0008652,GO:0009058,GO:0009507,GO:0009532,GO:0009536,GO:0009570,GO:0009987,GO:0016053,GO:0016301,GO:0016310,GO:0016740,GO:0016772,GO:0016774,GO:0019202,GO:0019752,GO:0043226,GO:0043227,GO:0043229,GO:0043231,GO:0043436,GO:0044237,GO:0044238,GO:…	E	Amino acid transport and metabolism	AA_kinase
c16137_g1	sp|Q8LK56|DME_ARATH	DME	Transcriptional activator DEMETER		L	Replication, recombination and repair
c16139_g1	sp|F4I9E1|NFD4_ARATH	NFD4	Protein NUCLEAR FUSION DEFECTIVE 4		S	Function unknown	Nodulin-like
c16207_g1	sp|Q94K41|SDR3B_ARATH	SDR3B	Short-chain dehydrogenase reductase 3b		Q	Secondary metabolites biosynthesis, transport, and catabolism
c16208_g1	sp|A3BXL8|AB53G_ORYSJ	AB53G	ABC transporter G family member 53
c16217_g1	sp|B6TYV8|CNR2_MAIZE	CNR2	Cell number regulator 2
c16220_g1				GO:0003674,GO:0003676,GO:0003677,GO:0003700,GO:0005488,GO:0005575,GO:0005622,GO:0005623,GO:0005634,GO:0005635,GO:0005737,GO:0005783,GO:0006355,GO:0008150,GO:0009889,GO:0010468,GO:0010556,GO:0012505,GO:0016020,GO:0019219,GO:0019222,GO:0031090,GO:0031323,GO:0031326,GO:0031965,GO:0031967,GO:0031975,GO:0043226,GO:0043227,GO:0043229,GO:0043231,GO:0043565,GO:0044422,GO:0044424,GO:0044428,GO:0044444,GO:…	K	Transcription
c16224_g1					S	Function unknown	GST_N_3
c16227_g1	sp|Q9FIG2|SBT4D_ARATH	SBT4D	Subtilisin-like protease SBT4.13		O	Post-translational modification, protein turnover, and chaperones	Inhibitor_I9
c16234_g1	sp|Q9SLD2|DGAT1_ARATH	DGAT1	Diacylglycerol O-acyltransferase 1	GO:0000003,GO:0001101,GO:0003006,GO:0003674,GO:0003824,GO:0004144,GO:0005575,GO:0005622,GO:0005623,GO:0005737,GO:0005783,GO:0005789,GO:0005811,GO:0005975,GO:0006629,GO:0006638,GO:0006639,GO:0006641,GO:0006950,GO:0006970,GO:0007275,GO:0007568,GO:0008150,GO:0008152,GO:0008374,GO:0008610,GO:0009058,GO:0009266,GO:0009409,GO:0009507,GO:0009526,GO:0009536,GO:0009628,GO:0009651,GO:0009719,GO:0009725,GO:…	I	Lipid transport and metabolism	MBOAT
c16248_g1	sp|Q10MQ2|DAPAT_ORYSJ	DAPAT	Probable LL-diaminopimelate aminotransferase, chloroplastic
c16249_g1	sp|Q94BR5|CHR28_ARATH	CHR28	Helicase-like transcription factor CHR28
c16263_g1					S	Function unknown
c16265_g1	sp|Q9FY75|POT7_ARATH	POT7	Potassium transporter 7	GO:0000325,GO:0003674,GO:0003824,GO:0004016,GO:0005215,GO:0005575,GO:0005622,GO:0005623,GO:0005737,GO:0005773,GO:0005774,GO:0005886,GO:0006810,GO:0006811,GO:0006812,GO:0006813,GO:0008150,GO:0008324,GO:0009975,GO:0009987,GO:0015075,GO:0015077,GO:0015079,GO:0015318,GO:0015672,GO:0016020,GO:0016829,GO:0016849,GO:0022857,GO:0022890,GO:0030001,GO:0031090,GO:0034220,GO:0043226,GO:0043227,GO:0043229,GO:…	P	Inorganic ion transport and metabolism	K_trans
c16299_g1	sp|Q6TPH1|PPA23_ARATH	PPA23	Purple acid phosphatase 23
c16301_g1					B	Chromatin structure and dynamics	Retrotran_gag_2
c16303_g1	sp|Q9SFB6|M3KE2_ARATH	M3KE2	MAP3K epsilon protein kinase 2		T	Signal transduction mechanisms
c16313_g1					S	Function unknown	GCK
c16324_g1	sp|O04496|AED3_ARATH	AED3	Aspartyl protease AED3
c16338_g1	sp|Q9FKL2|MYB36_ARATH	MYB36	Transcription factor MYB36	GO:0000981,GO:0000988,GO:0000989,GO:0001067,GO:0001076,GO:0001101,GO:0001134,GO:0001135,GO:0001704,GO:0001706,GO:0003674,GO:0003676,GO:0003677,GO:0003700,GO:0005488,GO:0005575,GO:0005618,GO:0005622,GO:0005623,GO:0005634,GO:0006355,GO:0006357,GO:0007275,GO:0007369,GO:0007492,GO:0008150,GO:0008285,GO:0009505,GO:0009531,GO:0009653,GO:0009719,GO:0009725,GO:0009751,GO:0009790,GO:0009888,GO:0009889,GO:…	ADK
c16343_g1	sp|O49743|GATA4_ARATH	GATA4	GATA transcription factor 4
c16348_g1	sp|B9DFU2|MAX1_ARATH	MAX1	Cytochrome P450 711A1		Q	Secondary metabolites biosynthesis, transport, and catabolism	p450
c16353_g1	sp|O64790|DRL17_ARATH	DRL17	Probable disease resistance protein At1g61300		T	Signal transduction mechanisms	NB-ARC
c16358_g1	sp|Q9SGA0|ACR6_ARATH	ACR6	ACT domain-containing protein ACR6	GO:0003674,GO:0005488,GO:0006355,GO:0006464,GO:0006807,GO:0006808,GO:0007154,GO:0007584,GO:0008150,GO:0008152,GO:0009605,GO:0009719,GO:0009889,GO:0009891,GO:0009893,GO:0009987,GO:0009991,GO:0010033,GO:0010243,GO:0010468,GO:0010556,GO:0010557,GO:0010604,GO:0010628,GO:0016597,GO:0018175,GO:0018177,GO:0019219,GO:0019222,GO:0019538,GO:0031323,GO:0031325,GO:0031326,GO:0031328,GO:0031406,GO:0031667,GO:…	S	Function unknown	ACT
c16363_g1	sp|P08548|LIN1_NYCCO	LIN1	LINE-1 reverse transcriptase homolog		S	Function unknown	RVT_1
c16366_g1	sp|C5CSK7|RS20_VARPS	RS20	30S ribosomal protein S20
c16367_g1					G	Carbohydrate transport and metabolism
c16382_g1					L	Replication, recombination and repair
c16383_g1	sp|Q0J7U6|TPR2_ORYSJ	TPR2	Protein TPR2
c16386_g1	sp|P81898|PNAA_PRUDU	PNAA	Peptide-N4-(N-acetyl-beta-glucosaminyl)asparagine amidase A
c16388_g1	sp|Q9LNP9|P2C07_ARATH	P2C07	Protein phosphatase 2C 7
c16397_g1	sp|Q9FFZ1|PPH_ARATH	PPH	Pheophytinase, chloroplastic		S	Function unknown	Abhydrolase_1
c16407_g1					IOT		Lipase_3
c16409_g1	sp|Q9LFV3|CRLK2_ARATH	CRLK2	Calcium/calmodulin-regulated receptor-like kinase 2
c16412_g1	sp|C0LGQ9|Y4294_ARATH	Y4294	Probable LRR receptor-like serine/threonine-protein kinase At4g20940		T	Signal transduction mechanisms
c16436_g1								FAR1
c16441_g1	sp|P92519|M810_ARATH	M810	Uncharacterized mitochondrial protein AtMg00810
c16442_g1	sp|P15953|COX3_WHEAT	COX3	Cytochrome c oxidase subunit 3		C	Energy production and conversion	COX3
c16445_g1	sp|O81283|TC159_ARATH	TC159	Translocase of chloroplast 159, chloroplastic		S	Function unknown
c16448_g1	sp|Q4IK03|MIA40_GIBZE	MIA40	Mitochondrial intermembrane space import and assembly protein 40	GO:0005575,GO:0005622,GO:0005623,GO:0005737,GO:0005739,GO:0005777,GO:0006605,GO:0006625,GO:0006626,GO:0006810,GO:0006839,GO:0006886,GO:0006996,GO:0007005,GO:0007031,GO:0008104,GO:0008150,GO:0009987,GO:0015031,GO:0015833,GO:0016043,GO:0033036,GO:0033365,GO:0034613,GO:0042579,GO:0042886,GO:0043226,GO:0043227,GO:0043229,GO:0043231,GO:0043574,GO:0044424,GO:0044444,GO:0044464,GO:0045184,GO:0046907,GO:…	S	Function unknown
c16454_g1	sp|Q75LL2|KN12G_ORYSJ	KN12G	Kinesin-like protein KIN-12G
c16482_g1	sp|Q9FG35|TBR_ARATH	TBR	Protein trichome birefringence		S	Function unknown
c16484_g1	sp|Q9M2Z2|WDR5A_ARATH	WDR5A	COMPASS-like H3K4 histone methylase component WDR5A	GO:0000003,GO:0000123,GO:0003006,GO:0003674,GO:0005488,GO:0005515,GO:0005575,GO:0005622,GO:0005623,GO:0005634,GO:0005654,GO:0005815,GO:0005856,GO:0005929,GO:0006325,GO:0006464,GO:0006473,GO:0006475,GO:0006479,GO:0006807,GO:0006996,GO:0007275,GO:0007399,GO:0008150,GO:0008152,GO:0008213,GO:0009791,GO:0009987,GO:0010228,GO:0015630,GO:0016043,GO:0016569,GO:0016570,GO:0016571,GO:0016573,GO:0018022,GO:…	S	Function unknown
c16496_g1	sp|Q90YR8|RS6_ICTPU	RS6	40S ribosomal protein S6
c16502_g1	sp|Q9SKT7|NDB4_ARATH	NDB4	External alternative NAD(P)H-ubiquinone oxidoreductase B4, mitochondrial	GO:0003674,GO:0003824,GO:0003954,GO:0005575,GO:0005622,GO:0005623,GO:0005737,GO:0005739,GO:0005740,GO:0005743,GO:0005758,GO:0006091,GO:0006116,GO:0006119,GO:0006139,GO:0006163,GO:0006725,GO:0006732,GO:0006733,GO:0006734,GO:0006753,GO:0006793,GO:0006796,GO:0006807,GO:0008137,GO:0008150,GO:0008152,GO:0009117,GO:0009123,GO:0009126,GO:0009141,GO:0009144,GO:0009150,GO:0009161,GO:0009167,GO:0009199,GO:…	C	Energy production and conversion
c16506_g1	sp|Q6VAK4|OHP2_ORYSJ	OHP2	Histidine-containing phosphotransfer protein 2	GO:0000160,GO:0003674,GO:0003824,GO:0004672,GO:0005488,GO:0005515,GO:0005575,GO:0005622,GO:0005623,GO:0005634,GO:0005737,GO:0005829,GO:0006464,GO:0006468,GO:0006793,GO:0006796,GO:0006807,GO:0007154,GO:0007165,GO:0008150,GO:0008152,GO:0009927,GO:0009966,GO:0009967,GO:0009987,GO:0010646,GO:0010647,GO:0016301,GO:0016310,GO:0016740,GO:0016772,GO:0016773,GO:0019538,GO:0019899,GO:0019900,GO:0019901,GO:…	T	Signal transduction mechanisms	Hpt
c16517_g1	sp|Q9LTX2|TIR1L_ARATH	TIR1L	Transport inhibitor response 1-like protein	GO:0000151,GO:0000822,GO:0003674,GO:0005488,GO:0005575,GO:0005622,GO:0005623,GO:0007154,GO:0007165,GO:0008144,GO:0008150,GO:0009719,GO:0009725,GO:0009733,GO:0009734,GO:0009755,GO:0009987,GO:0010011,GO:0010033,GO:0019005,GO:0023052,GO:0031461,GO:0032870,GO:0032991,GO:0036094,GO:0042221,GO:0042562,GO:0043167,GO:0043168,GO:0043178,GO:0044424,GO:0044464,GO:0050789,GO:0050794,GO:0050896,GO:0051716,GO:…	S	Function unknown
c16521_g1	sp|P10401|POLY_DROME	POLY	Retrovirus-related Pol polyprotein from transposon gypsy
c16527_g1	sp|P20825|POL2_DROME	POL2	Retrovirus-related Pol polyprotein from transposon 297		L	Replication, recombination and repair
c16547_g1	sp|Q9LF64|ATL52_ARATH	ATL52	RING-H2 finger protein ATL52	GO:0003674,GO:0003824,GO:0004842,GO:0006464,GO:0006508,GO:0006511,GO:0006807,GO:0008150,GO:0008152,GO:0009056,GO:0009057,GO:0009987,GO:0010498,GO:0016567,GO:0016740,GO:0019538,GO:0019787,GO:0019941,GO:0030163,GO:0032446,GO:0036211,GO:0043161,GO:0043170,GO:0043412,GO:0043632,GO:0044237,GO:0044238,GO:0044248,GO:0044257,GO:0044260,GO:0044265,GO:0044267,GO:0051603,GO:0061630,GO:0061659,GO:0070647,GO:…	O	Post-translational modification, protein turnover, and chaperones	zf-RING_2
c16564_g1	sp|Q8CFD5|ERCC8_MOUSE	ERCC8	DNA excision repair protein ERCC-8	GO:0000209,GO:0003674,GO:0005488,GO:0005575,GO:0006139,GO:0006259,GO:0006281,GO:0006282,GO:0006283,GO:0006289,GO:0006464,GO:0006725,GO:0006807,GO:0006950,GO:0006974,GO:0006979,GO:0008150,GO:0008152,GO:0009314,GO:0009411,GO:0009416,GO:0009628,GO:0009893,GO:0009987,GO:0010604,GO:0016567,GO:0019219,GO:0019222,GO:0019538,GO:0031323,GO:0031325,GO:0032446,GO:0032991,GO:0033554,GO:0034641,GO:0036211,GO:…	KL		WD40
c16575_g1	sp|Q9ZW07|PUM1_ARATH	PUM1	Pumilio homolog 1
c16599_g1	sp|D1FP57|LIN2_LOTJA	LIN2	Putative E3 ubiquitin-protein ligase LIN-2				U-box
c16623_g1	sp|P92519|M810_ARATH	M810	Uncharacterized mitochondrial protein AtMg00810
c16637_g1	sp|Q4VYC8|NSP1_MEDTR	NSP1	Nodulation-signaling pathway 1 protein		K	Transcription		GRAS
c16639_g1	sp|O65718|CNGC2_ARATH	CNGC2	Cyclic nucleotide-gated ion channel 2	GO:0002376,GO:0003674,GO:0005215,GO:0005216,GO:0005217,GO:0005221,GO:0005222,GO:0005242,GO:0005244,GO:0005249,GO:0005261,GO:0005262,GO:0005267,GO:0005488,GO:0005515,GO:0005516,GO:0005575,GO:0005623,GO:0005886,GO:0005887,GO:0006810,GO:0006811,GO:0006812,GO:0006813,GO:0006816,GO:0006950,GO:0006952,GO:0006955,GO:0007154,GO:0007165,GO:0007263,GO:0008150,GO:0008219,GO:0008324,GO:0009626,GO:0009987,GO:…	P	Inorganic ion transport and metabolism
c16664_g1	sp|Q09131|PPAF_SOYBN	PPAF	Purple acid phosphatase	GO:0003674,GO:0003824,GO:0003993,GO:0005488,GO:0005506,GO:0005575,GO:0005576,GO:0005615,GO:0005618,GO:0005622,GO:0005623,GO:0005737,GO:0005829,GO:0005911,GO:0006793,GO:0006796,GO:0006950,GO:0007154,GO:0008150,GO:0008152,GO:0008199,GO:0008270,GO:0009267,GO:0009505,GO:0009506,GO:0009605,GO:0009987,GO:0009991,GO:0016036,GO:0016311,GO:0016787,GO:0016788,GO:0016791,GO:0030054,GO:0030145,GO:0030312,GO:…	G	Carbohydrate transport and metabolism
c16674_g1	sp|P04146|COPIA_DROME	COPIA	Copia protein
c16693_g1	sp|Q9C5Y2|KAO2_ARATH	KAO2	Ent-kaurenoic acid oxidase 2		IQ
c16695_g1	sp|O48780|KCS11_ARATH	KCS11	3-ketoacyl-CoA synthase 11	GO:0003674,GO:0003824,GO:0004312,GO:0006725,GO:0006950,GO:0006970,GO:0008150,GO:0008152,GO:0009058,GO:0009266,GO:0009314,GO:0009409,GO:0009416,GO:0009611,GO:0009628,GO:0009698,GO:0009699,GO:0009922,GO:0009987,GO:0010345,GO:0016740,GO:0016746,GO:0016747,GO:0019438,GO:0019748,GO:0044237,GO:0044249,GO:0044550,GO:0050896,GO:0071704,GO:1901360,GO:1901362,GO:1901576	I	Lipid transport and metabolism	FAE1_CUT1_RppA
c16728_g1					T	Signal transduction mechanisms
c16736_g1	sp|P33124|ACSL6_RAT	ACSL6	Long-chain-fatty-acid--CoA ligase 6		I	Lipid transport and metabolism
c16755_g1	sp|Q2PS26|ULP1D_ARATH	ULP1D	Ubiquitin-like-specific protease 1D
c16756_g1	sp|Q9ZQA1|PP188_ARATH	PP188	Pentatricopeptide repeat-containing protein At2g36730
c16759_g1	sp|O64806|ACA7_ARATH	ACA7	Putative calcium-transporting ATPase 7, plasma membrane-type
c16763_g1	sp|Q9SVC4|OEP7_ARATH	OEP7	Outer envelope membrane protein 7		S	Function unknown
c16765_g1	sp|Q9S7V4|HA22A_ARATH	HA22A	HVA22-like protein a	GO:0001101,GO:0006950,GO:0006970,GO:0006972,GO:0008150,GO:0009266,GO:0009409,GO:0009414,GO:0009415,GO:0009628,GO:0009651,GO:0009719,GO:0009725,GO:0009737,GO:0010033,GO:0010035,GO:0033993,GO:0042221,GO:0042538,GO:0050896,GO:0097305,GO:1901700	U	Intracellular trafficking, secretion, and vesicular transport	TB2_DP1_HVA22
c16767_g1	sp|P10978|POLX_TOBAC	POLX	Retrovirus-related Pol polyprotein from transposon TNT 1-94		L	Replication, recombination and repair	RVT_2
c16769_g1	sp|Q567V2|M17L2_HUMAN	M17L2	Mpv17-like protein 2
c16770_g1	sp|P31542|CLPAB_SOLLC	CLPAB	ATP-dependent Clp protease ATP-binding subunit ClpA homolog CD4B, chloroplastic				AAA_lid_9
c16774_g1	sp|Q9CAN3|SCL28_ARATH	SCL28	Scarecrow-like protein 28
c16775_g1	sp|Q1PDI2|DGK4_ARATH	DGK4	Diacylglycerol kinase 4		IT
c16778_g2	sp|Q5F259|AN13B_MOUSE	AN13B	Ankyrin repeat domain-containing protein 13B	GO:0005575,GO:0005622,GO:0005623,GO:0005737,GO:0043226,GO:0043227,GO:0043229,GO:0043231,GO:0044424,GO:0044464	S	Function unknown
c16779_g1	sp|Q9FMV3|Y5349_ARATH	Y5349	CBS domain-containing protein CBSCBSPB1		S	Function unknown	CBS,PB1
c16780_g1	sp|Q9FLJ2|NC100_ARATH	NC100	NAC domain-containing protein 100	GO:0003674,GO:0003700,GO:0005575,GO:0005622,GO:0005623,GO:0005634,GO:0005737,GO:0006355,GO:0008150,GO:0009889,GO:0009893,GO:0009894,GO:0009896,GO:0010271,GO:0010468,GO:0010556,GO:0019219,GO:0019222,GO:0031323,GO:0031325,GO:0031326,GO:0031329,GO:0031331,GO:0043226,GO:0043227,GO:0043229,GO:0043231,GO:0044424,GO:0044464,GO:0048518,GO:0048522,GO:0048831,GO:0050789,GO:0050793,GO:0050794,GO:0051094,GO:…	K	Transcription
c16781_g1	sp|Q42966|NRL4B_TOBAC	NRL4B	Bifunctional nitrilase/nitrile hydratase NIT4B	GO:0000257,GO:0003674,GO:0003824,GO:0005575,GO:0005576,GO:0005622,GO:0005623,GO:0005737,GO:0005829,GO:0005886,GO:0005911,GO:0006082,GO:0006725,GO:0006790,GO:0006807,GO:0006950,GO:0007154,GO:0008150,GO:0008152,GO:0009056,GO:0009058,GO:0009267,GO:0009506,GO:0009507,GO:0009536,GO:0009605,GO:0009636,GO:0009683,GO:0009684,GO:0009850,GO:0009851,GO:0009970,GO:0009987,GO:0009991,GO:0010035,GO:0010038,GO:…	E	Amino acid transport and metabolism	CN_hydrolase
c16787_g1	sp|Q9FYG4|GLOX1_ARATH	GLOX1	Aldehyde oxidase GLOX1		S	Function unknown	DUF1929
c16795_g1					S	Function unknown
c16802_g1	sp|Q9SSD1|TMM_ARATH	TMM	Protein TOO MANY MOUTHS	GO:0000902,GO:0000904,GO:0001101,GO:0002682,GO:0002831,GO:0003002,GO:0003674,GO:0005102,GO:0005488,GO:0005515,GO:0005575,GO:0006950,GO:0006952,GO:0007275,GO:0007389,GO:0008150,GO:0008356,GO:0009605,GO:0009607,GO:0009620,GO:0009653,GO:0009719,GO:0009725,GO:0009737,GO:0009791,GO:0009888,GO:0009987,GO:0010016,GO:0010026,GO:0010033,GO:0010090,GO:0010103,GO:0010374,GO:0010375,GO:0010376,GO:0016020,GO:…	S	Function unknown
c16805_g1	sp|Q9T0I5|PRP4_ARATH	PRP4	Proline-rich protein 4
c16816_g1	sp|Q9M4P3|PP316_ARATH	PP316	Pentatricopeptide repeat-containing protein At4g16835, mitochondrial
c16829_g1	sp|A7SXZ6|OSGEP_NEMVE	OSGEP	Probable tRNA N6-adenosine threonylcarbamoyltransferase		O	Post-translational modification, protein turnover, and chaperones	Peptidase_M22
c16833_g1	sp|P46274|VDAC1_WHEAT	VDAC1	Mitochondrial outer membrane porin
c16834_g1				GO:0002090,GO:0002092,GO:0003008,GO:0003674,GO:0003824,GO:0005575,GO:0005622,GO:0005623,GO:0005634,GO:0005886,GO:0007610,GO:0007611,GO:0007612,GO:0007613,GO:0008150,GO:0009893,GO:0010604,GO:0010646,GO:0010648,GO:0016020,GO:0016462,GO:0016787,GO:0016817,GO:0016818,GO:0016887,GO:0017111,GO:0019222,GO:0023051,GO:0023057,GO:0030100,GO:0031323,GO:0031325,GO:0032501,GO:0032879,GO:0043226,GO:0043227,GO:…	O	Post-translational modification, protein turnover, and chaperones	FHA
c16835_g1	sp|Q93ZC5|AOC4_ARATH	AOC4	Allene oxide cyclase 4, chloroplastic	GO:0003674,GO:0003824,GO:0005575,GO:0005622,GO:0005623,GO:0005737,GO:0005886,GO:0006082,GO:0008150,GO:0008152,GO:0009058,GO:0009507,GO:0009536,GO:0009694,GO:0009695,GO:0009975,GO:0009987,GO:0010817,GO:0016020,GO:0016053,GO:0016853,GO:0016860,GO:0019752,GO:0032787,GO:0042445,GO:0042446,GO:0043226,GO:0043227,GO:0043229,GO:0043231,GO:0043436,GO:0044237,GO:0044249,GO:0044281,GO:0044283,GO:0044424,GO:…	S	Function unknown	Allene_ox_cyc
c16843_g1	sp|C7AE94|FAOMT_VITVI	FAOMT	Flavonoid 3',5'-methyltransferase	GO:0000003,GO:0003006,GO:0003674,GO:0003824,GO:0005575,GO:0005622,GO:0005623,GO:0005737,GO:0005829,GO:0006725,GO:0006807,GO:0007275,GO:0008150,GO:0008152,GO:0008168,GO:0008171,GO:0008757,GO:0009058,GO:0009698,GO:0009699,GO:0009791,GO:0009808,GO:0009809,GO:0009987,GO:0010154,GO:0016740,GO:0016741,GO:0019438,GO:0019748,GO:0022414,GO:0032259,GO:0032501,GO:0032502,GO:0034641,GO:0042409,GO:0043603,GO:…	Q	Secondary metabolites biosynthesis, transport, and catabolism	Methyltransf_3
c16844_g1	sp|Q940S0|TMN2_ARATH	TMN2	Transmembrane 9 superfamily member 2	GO:0003674,GO:0003824,GO:0006518,GO:0006807,GO:0006950,GO:0008150,GO:0008152,GO:0009058,GO:0009237,GO:0009605,GO:0009987,GO:0009991,GO:0016491,GO:0016614,GO:0016616,GO:0019184,GO:0019290,GO:0019748,GO:0031667,GO:0033707,GO:0034641,GO:0042594,GO:0043043,GO:0043603,GO:0043604,GO:0044237,GO:0044249,GO:0044271,GO:0044550,GO:0050896,GO:0051186,GO:0051188,GO:0055114,GO:0071704,GO:1901564,GO:1901566,GO:…	U	Intracellular trafficking, secretion, and vesicular transport
c16850_g1	sp|Q94CC0|Y5994_ARATH	Y5994	Uncharacterized protein At5g49945				DUF1682
c16862_g2	sp|O82264|NPL42_ARATH	NPL42	NPL4-like protein 2	GO:0003674,GO:0005488,GO:0005515,GO:0005575,GO:0005622,GO:0005623,GO:0005634,GO:0005737,GO:0005829,GO:0006508,GO:0006511,GO:0006807,GO:0008150,GO:0008152,GO:0009056,GO:0009057,GO:0009987,GO:0019538,GO:0019899,GO:0019941,GO:0030163,GO:0031625,GO:0032182,GO:0043130,GO:0043170,GO:0043226,GO:0043227,GO:0043229,GO:0043231,GO:0043632,GO:0044237,GO:0044238,GO:0044248,GO:0044257,GO:0044260,GO:0044265,GO:…	UY		NPL4,UN_NPL4
c16863_g1	sp|Q9FK33|PP427_ARATH	PP427	Pentatricopeptide repeat-containing protein At5g50390, chloroplastic	GO:0003674,GO:0003676,GO:0003723,GO:0003824,GO:0004518,GO:0004519,GO:0005488,GO:0005575,GO:0005622,GO:0005623,GO:0006139,GO:0006725,GO:0006807,GO:0008150,GO:0008152,GO:0009451,GO:0009987,GO:0016070,GO:0016787,GO:0016788,GO:0034641,GO:0043170,GO:0043226,GO:0043227,GO:0043229,GO:0043231,GO:0043412,GO:0044237,GO:0044238,GO:0044424,GO:0044464,GO:0046483,GO:0071704,GO:0090304,GO:0090305,GO:0097159,GO:…	S	Function unknown	DYW_deaminase
c16865_g1	sp|Q5VRY0|RH39_ORYSJ	RH39	DEAD-box ATP-dependent RNA helicase 39	GO:0003674,GO:0003676,GO:0003723,GO:0003724,GO:0003824,GO:0004004,GO:0004386,GO:0005488,GO:0005575,GO:0005622,GO:0005623,GO:0005634,GO:0005730,GO:0005737,GO:0006139,GO:0006364,GO:0006396,GO:0006725,GO:0006807,GO:0008026,GO:0008150,GO:0008152,GO:0008186,GO:0009507,GO:0009536,GO:0009987,GO:0010467,GO:0010501,GO:0016043,GO:0016070,GO:0016072,GO:0016462,GO:0016787,GO:0016817,GO:0016818,GO:0016887,GO:…	A	RNA processing and modification	DEAD,Helicase_C
c16868_g1	sp|Q8LBW3|LBD12_ARATH	LBD12	LOB domain-containing protein 12		S	Function unknown
c16890_g1	sp|Q8VWF1|SH3P2_ARATH	SH3P2	SH3 domain-containing protein 2	GO:0000278,GO:0000280,GO:0000281,GO:0000910,GO:0000911,GO:0000919,GO:0005575,GO:0005622,GO:0005623,GO:0005634,GO:0005737,GO:0005768,GO:0005829,GO:0005886,GO:0006810,GO:0006897,GO:0006898,GO:0006996,GO:0007049,GO:0008150,GO:0009504,GO:0009832,GO:0009920,GO:0009987,GO:0012505,GO:0016020,GO:0016043,GO:0016192,GO:0022402,GO:0022607,GO:0031410,GO:0031982,GO:0032506,GO:0042546,GO:0043226,GO:0043227,GO:…	T	Signal transduction mechanisms
c16906_g1	sp|Q8RU74|DHQS_SOLLC	DHQS	3-dehydroquinate synthase, chloroplastic	GO:0003674,GO:0003824,GO:0003856,GO:0005575,GO:0005622,GO:0005623,GO:0005737,GO:0005768,GO:0005794,GO:0005802,GO:0006082,GO:0008150,GO:0008152,GO:0009058,GO:0009507,GO:0009532,GO:0009536,GO:0009570,GO:0009987,GO:0012505,GO:0016053,GO:0016829,GO:0016835,GO:0016838,GO:0019632,GO:0019752,GO:0031410,GO:0031982,GO:0031984,GO:0032787,GO:0033587,GO:0043226,GO:0043227,GO:0043229,GO:0043231,GO:0043436,GO:…	E	Amino acid transport and metabolism
c16911_g1	sp|F4JSE7|EDR2_ARATH	EDR2	Protein ENHANCED DISEASE RESISTANCE 2	GO:0001101,GO:0002831,GO:0003674,GO:0005488,GO:0005543,GO:0005575,GO:0005622,GO:0005623,GO:0005737,GO:0005768,GO:0005783,GO:0005789,GO:0005886,GO:0008150,GO:0008289,GO:0009719,GO:0009723,GO:0009725,GO:0009751,GO:0010008,GO:0010033,GO:0012505,GO:0014070,GO:0016020,GO:0031090,GO:0031347,GO:0031410,GO:0031982,GO:0031984,GO:0032101,GO:0035091,GO:0042175,GO:0042221,GO:0042493,GO:0043167,GO:0043168,GO:…	T	Signal transduction mechanisms	DUF1336
c16915_g1	sp|Q42479|CDPK3_ARATH	CDPK3	Calcium-dependent protein kinase 3				Pkinase
c16927_g1				GO:0003674,GO:0003824,GO:0004856,GO:0005975,GO:0005996,GO:0005997,GO:0006793,GO:0006796,GO:0008150,GO:0008152,GO:0009987,GO:0016301,GO:0016310,GO:0016740,GO:0016772,GO:0016773,GO:0019200,GO:0019321,GO:0044237,GO:0044238,GO:0044262,GO:0044281,GO:0046835,GO:0071704	L	Replication, recombination and repair
c16933_g1	sp|Q8I7P9|POL5_DROME	POL5	Retrovirus-related Pol polyprotein from transposon opus		L	Replication, recombination and repair
c16943_g1	sp|P42814|RNS2_ARATH	RNS2	Ribonuclease 2	GO:0003674,GO:0003824,GO:0004518,GO:0004519,GO:0004521,GO:0004540,GO:0005575,GO:0005622,GO:0005623,GO:0005737,GO:0005773,GO:0005783,GO:0006139,GO:0006401,GO:0006725,GO:0006807,GO:0008150,GO:0008152,GO:0009056,GO:0009057,GO:0009892,GO:0009894,GO:0009895,GO:0009987,GO:0010168,GO:0010506,GO:0010507,GO:0012505,GO:0016070,GO:0016072,GO:0016075,GO:0016787,GO:0016788,GO:0019222,GO:0019439,GO:0031323,GO:…	A	RNA processing and modification	Ribonuclease_T2
c16960_g2	sp|Q9ZT66|E134_MAIZE	E134	Endo-1,3;1,4-beta-D-glucanase		Q	Secondary metabolites biosynthesis, transport, and catabolism	DLH
c16962_g1	sp|Q8I7P9|POL5_DROME	POL5	Retrovirus-related Pol polyprotein from transposon opus		E	Amino acid transport and metabolism
c16966_g1	sp|G4LTX4|DSP4_CASSA	DSP4	Phosphoglucan phosphatase DSP4, amyloplastic	GO:0000272,GO:0001871,GO:0003674,GO:0003824,GO:0005488,GO:0005575,GO:0005622,GO:0005623,GO:0005737,GO:0005975,GO:0005976,GO:0005982,GO:0005983,GO:0006073,GO:0006793,GO:0006796,GO:0008150,GO:0008152,GO:0009056,GO:0009057,GO:0009251,GO:0009507,GO:0009532,GO:0009536,GO:0009570,GO:0009987,GO:0016052,GO:0016311,GO:0016787,GO:0016788,GO:0016791,GO:0019203,GO:0030246,GO:0030247,GO:0042578,GO:0043170,GO:…	GV		AMPK1_CBM,DSPc
c16981_g1	sp|A7PZL3|PGLR_VITVI	PGLR	Probable polygalacturonase		G	Carbohydrate transport and metabolism	Pectate_lyase_3
c16987_g1	sp|Q9SZH4|PEP_ARATH	PEP	RNA-binding KH domain-containing protein PEPPER	GO:0000003,GO:0003006,GO:0005575,GO:0005622,GO:0005623,GO:0005634,GO:0006139,GO:0006351,GO:0006396,GO:0006725,GO:0006807,GO:0007275,GO:0008150,GO:0008152,GO:0009058,GO:0009059,GO:0009299,GO:0009791,GO:0009908,GO:0009987,GO:0010467,GO:0016070,GO:0016071,GO:0018130,GO:0019438,GO:0022414,GO:0032501,GO:0032502,GO:0032774,GO:0034641,GO:0034645,GO:0034654,GO:0043170,GO:0043226,GO:0043227,GO:0043229,GO:…	A	RNA processing and modification
c16987_g2				GO:0003674,GO:0003676,GO:0003723,GO:0003729,GO:0003730,GO:0005488,GO:0005575,GO:0005622,GO:0005623,GO:0005634,GO:0005737,GO:0008150,GO:0009909,GO:0009911,GO:0043226,GO:0043227,GO:0043229,GO:0043231,GO:0044424,GO:0044464,GO:0048518,GO:0048580,GO:0048582,GO:0048831,GO:0050789,GO:0050793,GO:0051094,GO:0051239,GO:0051240,GO:0065007,GO:0097159,GO:1901363,GO:2000026,GO:2000241,GO:2000243	A	RNA processing and modification
c16997_g1	sp|Q9LVJ1|SBT14_ARATH	SBT14	Subtilisin-like protease SBT1.4
c17006_g1	sp|Q945T0|RALF_TOBAC	RALF	Rapid alkalinization factor		S	Function unknown
c17033_g1	sp|Q2QZ86|ACLA2_ORYSJ	ACLA2	ATP-citrate synthase alpha chain protein 2
c17035_g1	sp|Q9MAG3|AB24G_ARATH	AB24G	ABC transporter G family member 24
c17073_g1					S	Function unknown	CDC24_OB1
c17084_g1	sp|Q9M4C4|PFD4_AVEFA	PFD4	Probable prefoldin subunit 4
c17087_g1	sp|P29057|HMDH1_HEVBR	HMDH1	3-hydroxy-3-methylglutaryl-coenzyme A reductase 1	GO:0003674,GO:0003824,GO:0004420,GO:0005575,GO:0005622,GO:0005623,GO:0005737,GO:0005777,GO:0005778,GO:0005783,GO:0005789,GO:0006629,GO:0006694,GO:0006720,GO:0008150,GO:0008152,GO:0008202,GO:0008299,GO:0008610,GO:0009058,GO:0009987,GO:0012505,GO:0016020,GO:0016125,GO:0016126,GO:0016491,GO:0016614,GO:0016616,GO:0031090,GO:0031903,GO:0031984,GO:0042175,GO:0042579,GO:0043226,GO:0043227,GO:0043229,GO:…	I	Lipid transport and metabolism	HMG-CoA_red
c17092_g1	sp|Q6NKP9|AMSH2_ARATH	AMSH2	AMSH-like ubiquitin thioesterase 2	GO:0006464,GO:0006508,GO:0006807,GO:0008150,GO:0008152,GO:0009987,GO:0016579,GO:0019538,GO:0036211,GO:0043170,GO:0043412,GO:0044237,GO:0044238,GO:0044260,GO:0044267,GO:0070536,GO:0070646,GO:0070647,GO:0071108,GO:0071704,GO:1901564	T	Signal transduction mechanisms	JAB,USP8_dimer
c17117_g1	sp|Q9LHD2|GATLA_ARATH	GATLA	Probable galacturonosyltransferase-like 10	GO:0000271,GO:0003674,GO:0003824,GO:0005575,GO:0005622,GO:0005623,GO:0005737,GO:0005794,GO:0005975,GO:0005976,GO:0008150,GO:0008152,GO:0008194,GO:0009058,GO:0009059,GO:0012505,GO:0016051,GO:0016740,GO:0016757,GO:0016758,GO:0043170,GO:0043226,GO:0043227,GO:0043229,GO:0043231,GO:0044238,GO:0044424,GO:0044444,GO:0044464,GO:0047262,GO:0071704,GO:1901576	G	Carbohydrate transport and metabolism	Glyco_transf_8
c17119_g1	sp|F4K5J1|MYO17_ARATH	MYO17	Myosin-17	GO:0000003,GO:0000146,GO:0000166,GO:0000331,GO:0000902,GO:0000904,GO:0003006,GO:0003674,GO:0003774,GO:0003779,GO:0003824,GO:0005488,GO:0005515,GO:0005524,GO:0005575,GO:0005622,GO:0005623,GO:0005737,GO:0005773,GO:0005856,GO:0006928,GO:0007275,GO:0008092,GO:0008144,GO:0008150,GO:0009653,GO:0009791,GO:0009826,GO:0009888,GO:0009908,GO:0009987,GO:0010026,GO:0010090,GO:0010154,GO:0015629,GO:0016043,GO:…	Z	Cytoskeleton
c17132_g1	sp|Q10J94|CYT8_ORYSJ	CYT8	Cysteine proteinase inhibitor 8	GO:0002020,GO:0003674,GO:0004857,GO:0004866,GO:0004869,GO:0005488,GO:0005515,GO:0008150,GO:0009892,GO:0010466,GO:0010605,GO:0010951,GO:0019222,GO:0019899,GO:0030162,GO:0030234,GO:0030414,GO:0031323,GO:0031324,GO:0032268,GO:0032269,GO:0043086,GO:0044092,GO:0045861,GO:0048519,GO:0048523,GO:0050789,GO:0050790,GO:0050794,GO:0051171,GO:0051172,GO:0051246,GO:0051248,GO:0051336,GO:0051346,GO:0052547,GO:…	G	Carbohydrate transport and metabolism	Cystatin
c17146_g1	sp|Q9SSD2|PRP8A_ARATH	PRP8A	Pre-mRNA-processing-splicing factor 8A
c17148_g1	sp|Q9STN5|Y4833_ARATH	Y4833	Uncharacterized protein At4g08330, chloroplastic		S	Function unknown
c17152_g1					S	Function unknown
c17157_g1	sp|Q9M9V8|CDPKA_ARATH	CDPKA	Calcium-dependent protein kinase 10	GO:0001101,GO:0003674,GO:0003824,GO:0004672,GO:0004674,GO:0004683,GO:0005488,GO:0005515,GO:0005516,GO:0005575,GO:0005622,GO:0005623,GO:0005634,GO:0005737,GO:0005886,GO:0006464,GO:0006468,GO:0006793,GO:0006796,GO:0006807,GO:0007154,GO:0007165,GO:0008150,GO:0008152,GO:0009719,GO:0009725,GO:0009737,GO:0009738,GO:0009755,GO:0009931,GO:0009987,GO:0010033,GO:0010857,GO:0016020,GO:0016301,GO:0016310,GO:…	T	Signal transduction mechanisms	Pkinase
c17157_g2					S	Function unknown	DUF642
c17158_g1	sp|P93011|PP182_ARATH	PP182	Pentatricopeptide repeat-containing protein At2g33760	GO:0003674,GO:0003676,GO:0003723,GO:0003824,GO:0004518,GO:0004519,GO:0005488,GO:0005575,GO:0005622,GO:0005623,GO:0006139,GO:0006725,GO:0006807,GO:0008150,GO:0008152,GO:0009451,GO:0009987,GO:0016070,GO:0016787,GO:0016788,GO:0034641,GO:0043170,GO:0043226,GO:0043227,GO:0043229,GO:0043231,GO:0043412,GO:0044237,GO:0044238,GO:0044424,GO:0044464,GO:0046483,GO:0071704,GO:0090304,GO:0090305,GO:0097159,GO:…	S	Function unknown
c17174_g1	sp|P29516|TBB8_ARATH	TBB8	Tubulin beta-8 chain	GO:0005575,GO:0005622,GO:0005623,GO:0005856,GO:0043226,GO:0043228,GO:0043229,GO:0043232,GO:0044424,GO:0044464	Z	Cytoskeleton	Tubulin_C
c17175_g1	sp|P12333|CB2A_SPIOL	CB2A	Chlorophyll a-b binding protein, chloroplastic		C	Energy production and conversion
c17184_g2	sp|Q6ESI7|TPPII_ORYSJ	TPPII	Tripeptidyl-peptidase 2
c17185_g1	sp|Q66PF4|CGT_FRAAN	CGT	Cinnamate beta-D-glucosyltransferase				UDPGT
c17186_g1					S	Function unknown
c17202_g1	sp|A2YVF1|TIF6A_ORYSI	TIF6A	Protein TIFY 6a	GO:0001101,GO:0003674,GO:0003712,GO:0003714,GO:0005488,GO:0005515,GO:0005575,GO:0005622,GO:0005623,GO:0005634,GO:0006950,GO:0007154,GO:0007165,GO:0008150,GO:0009611,GO:0009719,GO:0009725,GO:0009753,GO:0009755,GO:0009867,GO:0009889,GO:0009890,GO:0009892,GO:0009966,GO:0009987,GO:0010033,GO:0010556,GO:0010558,GO:0010605,GO:0010646,GO:0019219,GO:0019222,GO:0023051,GO:0023052,GO:0031323,GO:0031324,GO:…	S	Function unknown	CCT_2,tify
c17228_g1	sp|Q9FZ45|Y1686_ARATH	Y1686	Uncharacterized membrane protein At1g16860
c17230_g1	sp|Q9ZQX6|ETOL1_ARATH	ETOL1	ETO1-like protein 1
c17234_g1					S	Function unknown	DUF4283
c17254_g1	sp|Q9LSU1|PSA5_ORYSJ	PSA5	Proteasome subunit alpha type-5	GO:0000502,GO:0005575,GO:0005622,GO:0005623,GO:0005839,GO:0019773,GO:0032991,GO:0044424,GO:0044464,GO:1902494,GO:1905368,GO:1905369	O	Post-translational modification, protein turnover, and chaperones
c17257_g1	sp|Q9SV05|CCR35_ARATH	CCR35	Serine/threonine-protein kinase-like protein At3g51990				Pkinase
c17266_g1	sp|P49296|ACEA_CUCSA	ACEA	Isocitrate lyase
c17281_g1	sp|Q9C6W4|BGA15_ARATH	BGA15	Beta-galactosidase 15				Gal_Lectin
c17286_g1	sp|Q5PP26|PII2_ARATH	PII2	Piriformospora indica-insensitive protein 2				LRR_8
c17289_g1					S	Function unknown
c17293_g1	sp|Q42602|C89A2_ARATH	C89A2	Cytochrome P450 89A2	GO:0003674,GO:0003824,GO:0004497,GO:0005575,GO:0008150,GO:0008152,GO:0009058,GO:0016020,GO:0016491,GO:0016705,GO:0016709,GO:0019748,GO:0044550,GO:0055114	Q	Secondary metabolites biosynthesis, transport, and catabolism
c17303_g1	sp|Q0JL46|NCASE_ORYSJ	NCASE	Neutral ceramidase
c17315_g1	sp|Q3E6Y3|Y1869_ARATH	Y1869	Uncharacterized protein At1g28695	GO:0003674,GO:0003676,GO:0003723,GO:0003824,GO:0004518,GO:0004519,GO:0005488,GO:0005575,GO:0005622,GO:0005623,GO:0006139,GO:0006725,GO:0006807,GO:0008150,GO:0008152,GO:0009451,GO:0009987,GO:0016070,GO:0016787,GO:0016788,GO:0034641,GO:0043170,GO:0043226,GO:0043227,GO:0043229,GO:0043231,GO:0043412,GO:0044237,GO:0044238,GO:0044424,GO:0044464,GO:0046483,GO:0071704,GO:0090304,GO:0090305,GO:0097159,GO:…	S	Function unknown	Nucleotid_trans
c17326_g1	sp|Q9SKK0|EBF1_ARATH	EBF1	EIN3-binding F-box protein 1
c17331_g1	sp|Q8LG76|COL6_ARATH	COL6	Zinc finger protein CONSTANS-LIKE 6
c17378_g1	sp|O23620|AHL23_ARATH	AHL23	AT-hook motif nuclear-localized protein 23
c17379_g1	sp|P10978|POLX_TOBAC	POLX	Retrovirus-related Pol polyprotein from transposon TNT 1-94
c17393_g1					S	Function unknown
c17396_g1	sp|Q7XHZ0|HFB4B_ORYSJ	HFB4B	Heat stress transcription factor B-4b	GO:0003674,GO:0003700,GO:0005488,GO:0005515,GO:0006355,GO:0008150,GO:0008356,GO:0009889,GO:0009987,GO:0010468,GO:0010556,GO:0019219,GO:0019222,GO:0031323,GO:0031326,GO:0042802,GO:0050789,GO:0050794,GO:0051171,GO:0051252,GO:0051301,GO:0060255,GO:0065007,GO:0080090,GO:0140110,GO:1903506,GO:2000112,GO:2001141	K	Transcription		HSF
c17402_g1	sp|Q93XP7|CZOG1_MAIZE	CZOG1	Cis-zeatin O-glucosyltransferase 1	GO:0000003,GO:0003006,GO:0003674,GO:0003824,GO:0006464,GO:0006486,GO:0006725,GO:0006807,GO:0007275,GO:0008150,GO:0008152,GO:0008194,GO:0009058,GO:0009059,GO:0009100,GO:0009101,GO:0009308,GO:0009653,GO:0009690,GO:0009791,GO:0009888,GO:0009889,GO:0009908,GO:0009965,GO:0009966,GO:0009987,GO:0010015,GO:0010016,GO:0010073,GO:0010075,GO:0010083,GO:0010154,GO:0010380,GO:0010646,GO:0010817,GO:0016740,GO:…	CG
c17418_g1				GO:0005575,GO:0005576,GO:0005615,GO:0044421	I	Lipid transport and metabolism
c17428_g1					S	Function unknown	DUF1191
c17438_g1					S	Function unknown
c17462_g1							SnoaL_2
c17474_g1	sp|Q4V3D9|SSL10_ARATH	SSL10	Protein STRICTOSIDINE SYNTHASE-LIKE 10	GO:0003674,GO:0003824,GO:0005575,GO:0005622,GO:0005623,GO:0005737,GO:0005773,GO:0005783,GO:0012505,GO:0016020,GO:0016787,GO:0016788,GO:0043226,GO:0043227,GO:0043229,GO:0043231,GO:0044424,GO:0044444,GO:0044464	J	Translation, ribosomal structure and biogenesis
c17505_g1	sp|A2YAA5|ARFP_ORYSI	ARFP	Auxin response factor 16	GO:0003674,GO:0003676,GO:0003677,GO:0003700,GO:0005488,GO:0005515,GO:0005575,GO:0005622,GO:0005623,GO:0005634,GO:0006355,GO:0007275,GO:0008150,GO:0009653,GO:0009719,GO:0009723,GO:0009725,GO:0009733,GO:0009791,GO:0009889,GO:0010015,GO:0010033,GO:0010101,GO:0010102,GO:0010311,GO:0010468,GO:0010556,GO:0019219,GO:0019222,GO:0022622,GO:0031323,GO:0031326,GO:0032501,GO:0032502,GO:0042221,GO:0043226,GO:…	K	Transcription
c17522_g1	sp|Q9SFU0|SC24A_ARATH	SC24A	Protein transport protein Sec24-like At3g07100	GO:0000003,GO:0006275,GO:0006996,GO:0007029,GO:0007030,GO:0007276,GO:0008150,GO:0008156,GO:0008361,GO:0009889,GO:0009890,GO:0009892,GO:0009987,GO:0010256,GO:0010556,GO:0010558,GO:0010564,GO:0010605,GO:0010948,GO:0016043,GO:0019219,GO:0019222,GO:0019953,GO:0022414,GO:0031323,GO:0031324,GO:0031326,GO:0031327,GO:0032501,GO:0032504,GO:0032535,GO:0032875,GO:0032876,GO:0044703,GO:0045786,GO:0045934,GO:…	U	Intracellular trafficking, secretion, and vesicular transport
c17531_g1	sp|Q9SJG6|PP200_ARATH	PP200	Pentatricopeptide repeat-containing protein At2g42920, chloroplastic		S	Function unknown	PPR,PPR_1
c17549_g1	sp|F4KBP5|CHR4_ARATH	CHR4	Protein CHROMATIN REMODELING 4	GO:0000003,GO:0000118,GO:0000228,GO:0000785,GO:0000790,GO:0000792,GO:0003006,GO:0003674,GO:0005488,GO:0005515,GO:0005575,GO:0005622,GO:0005623,GO:0005634,GO:0005654,GO:0005694,GO:0005737,GO:0005829,GO:0005911,GO:0006323,GO:0006325,GO:0006338,GO:0006355,GO:0006357,GO:0006464,GO:0006473,GO:0006475,GO:0006479,GO:0006807,GO:0006996,GO:0006997,GO:0007275,GO:0007276,GO:0007281,GO:0007283,GO:0007286,GO:…	KL
c17555_g1	sp|P0CI03|PTR28_ARATH	PTR28	Protein NRT1/ PTR FAMILY 5.6	GO:0005575,GO:0005623,GO:0005886,GO:0016020,GO:0044464,GO:0071944	E	Amino acid transport and metabolism	PTR2
c17562_g1	sp|O64566|PIRL6_ARATH	PIRL6	Plant intracellular Ras-group-related LRR protein 6
c17573_g1	sp|Q8LPB4|PSKR1_DAUCA	PSKR1	Phytosulfokine receptor 1	GO:0001653,GO:0003674,GO:0005575,GO:0005622,GO:0005623,GO:0005737,GO:0005886,GO:0007154,GO:0007165,GO:0008150,GO:0009507,GO:0009536,GO:0009987,GO:0016020,GO:0023052,GO:0038023,GO:0043226,GO:0043227,GO:0043229,GO:0043231,GO:0044424,GO:0044444,GO:0044464,GO:0050789,GO:0050794,GO:0050896,GO:0051716,GO:0060089,GO:0065007,GO:0071944	T	Signal transduction mechanisms	Pkinase
c17577_g1	sp|O65413|STP12_ARATH	STP12	Sugar transport protein 12
c17603_g1	sp|Q9ZUH1|Y2424_ARATH	Y2424	BTB/POZ domain-containing protein At2g24240		S	Function unknown
c17624_g1	sp|Q69RG7|4CLL7_ORYSJ	4CLL7	4-coumarate--CoA ligase-like 7
c17628_g1	sp|Q9S9Q9|Y1044_ARATH	Y1044	BTB/POZ domain-containing protein At1g30440		S	Function unknown	NPH3
c17630_g1	sp|Q93XP7|CZOG1_MAIZE	CZOG1	Cis-zeatin O-glucosyltransferase 1
c17632_g1	sp|Q7XJJ7|FAAH_ARATH	FAAH	Fatty acid amide hydrolase	GO:0003674,GO:0003824,GO:0005575,GO:0005622,GO:0005623,GO:0005737,GO:0005773,GO:0005774,GO:0005783,GO:0005794,GO:0005886,GO:0006066,GO:0006576,GO:0006807,GO:0006950,GO:0006952,GO:0008150,GO:0008152,GO:0009308,GO:0009605,GO:0009607,GO:0009617,GO:0009987,GO:0012505,GO:0016020,GO:0016787,GO:0016810,GO:0016811,GO:0031090,GO:0034308,GO:0034641,GO:0042439,GO:0042742,GO:0043207,GO:0043226,GO:0043227,GO:…	J	Translation, ribosomal structure and biogenesis
c17638_g1	sp|P69141|H2A_STRPU	H2A	Histone H2A, embryonic		B	Chromatin structure and dynamics
c17641_g1	sp|Q9SPL3|AMP23_MACIN	AMP23	Vicilin-like antimicrobial peptides 2-3 (Fragment)	GO:0003674,GO:0005488,GO:0005575,GO:0016020,GO:0019863,GO:0019865,GO:0044877	S	Function unknown	Cupin_1
c17642_g1	sp|P29618|CDKA1_ORYSJ	CDKA1	Cyclin-dependent kinase A-1
c17649_g1	sp|Q9C698|FPP6_ARATH	FPP6	Filament-like plant protein 6	GO:0000226,GO:0000902,GO:0000904,GO:0003674,GO:0005488,GO:0005515,GO:0005575,GO:0005623,GO:0005886,GO:0006996,GO:0007010,GO:0007017,GO:0008017,GO:0008092,GO:0008150,GO:0009653,GO:0009888,GO:0009987,GO:0010026,GO:0010090,GO:0015631,GO:0016020,GO:0016043,GO:0022607,GO:0030154,GO:0031109,GO:0032502,GO:0032989,GO:0034622,GO:0043933,GO:0044085,GO:0044464,GO:0046785,GO:0048468,GO:0048856,GO:0048869,GO:…	S	Function unknown
c17651_g1	sp|Q9FJI5|G6PD6_ARATH	G6PD6	Glucose-6-phosphate 1-dehydrogenase, cytoplasmic isoform 2	GO:0003674,GO:0003824,GO:0004345,GO:0005575,GO:0005622,GO:0005623,GO:0005737,GO:0005829,GO:0005975,GO:0005996,GO:0006006,GO:0006081,GO:0006098,GO:0006139,GO:0006725,GO:0006732,GO:0006733,GO:0006739,GO:0006753,GO:0006793,GO:0006796,GO:0006807,GO:0008150,GO:0008152,GO:0009051,GO:0009117,GO:0009507,GO:0009536,GO:0009987,GO:0010035,GO:0010038,GO:0016491,GO:0016614,GO:0016616,GO:0019318,GO:0019362,GO:…	G	Carbohydrate transport and metabolism
c17653_g1	sp|A0JP85|CNOT1_XENTR	CNOT1	CCR4-NOT transcription complex subunit 1		K	Transcription	Not1
c17721_g1	sp|Q4I8Q4|APTH1_GIBZE	APTH1	Acyl-protein thioesterase 1
c17735_g1	sp|Q40578|AOX2_TOBAC	AOX2	Ubiquinol oxidase 2, mitochondrial
c17758_g1	sp|Q9SF92|RAC2B_ARATH	RAC2B	Ras-related protein RABC2b	GO:0003674,GO:0005488,GO:0005515,GO:0005575,GO:0005622,GO:0005623,GO:0005737,GO:0005777,GO:0005794,GO:0008092,GO:0012505,GO:0017022,GO:0030742,GO:0032029,GO:0032036,GO:0042579,GO:0043226,GO:0043227,GO:0043229,GO:0043231,GO:0044424,GO:0044444,GO:0044464,GO:0080115	U	Intracellular trafficking, secretion, and vesicular transport
c17803_g1					S	Function unknown
c17806_g1	sp|A2YH25|U496B_ORYSI	U496B	Putative UPF0496 protein 2
c17841_g1	sp|Q6ESF0|GL24_ORYSJ	GL24	Germin-like protein 2-4	GO:0005575,GO:0005618,GO:0005623,GO:0030312,GO:0044464,GO:0071944	S	Function unknown	Cupin_1
c17897_g1	sp|Q945T0|RALF_TOBAC	RALF	Rapid alkalinization factor
c17929_g1	sp|P52782|GLNA_LUPLU	GLNA	Glutamine synthetase nodule isozyme	GO:0005575,GO:0005622,GO:0005623,GO:0005737,GO:0044424,GO:0044464	E	Amino acid transport and metabolism
c17939_g1	sp|Q0IQJ7|MAN8_ORYSJ	MAN8	Mannan endo-1,4-beta-mannosidase 8		G	Carbohydrate transport and metabolism	Cellulase
c18026_g1	sp|P07201|RIR2_SPISO	RIR2	Ribonucleoside-diphosphate reductase small chain	GO:0007275,GO:0008150,GO:0009790,GO:0009792,GO:0032501,GO:0032502,GO:0048856	F	Nucleotide transport and metabolism
c18034_g1	sp|A2Y075|LTI6B_ORYSI	LTI6B	Hydrophobic protein LTI6B
c18037_g1	sp|Q8S3N1|SINA5_ARATH	SINA5	E3 ubiquitin-protein ligase SINAT5		S	Function unknown
c18052_g1	sp|Q9FMN4|TCLOT_ARATH	TCLOT	Thioredoxin-like protein Clot	GO:0003674,GO:0003824,GO:0005575,GO:0005622,GO:0005623,GO:0005737,GO:0005829,GO:0008150,GO:0008152,GO:0009987,GO:0015036,GO:0016491,GO:0016651,GO:0016667,GO:0016668,GO:0019725,GO:0042592,GO:0044424,GO:0044444,GO:0044464,GO:0045454,GO:0047134,GO:0050789,GO:0050794,GO:0055114,GO:0065007,GO:0065008	S	Function unknown	DUF953
c18063_g1	sp|Q9FF46|AB28G_ARATH	AB28G	ABC transporter G family member 28
c18068_g1	sp|P14381|YTX2_XENLA	YTX2	Transposon TX1 uncharacterized 149 kDa protein		E	Amino acid transport and metabolism
c18071_g1	sp|Q8H395|TI10B_ORYSJ	TI10B	Protein TIFY 10b	GO:0003674,GO:0003712,GO:0003714,GO:0005575,GO:0005622,GO:0005623,GO:0005634,GO:0006950,GO:0008150,GO:0009611,GO:0009889,GO:0009890,GO:0009892,GO:0009966,GO:0010556,GO:0010558,GO:0010605,GO:0010646,GO:0019219,GO:0019222,GO:0023051,GO:0031323,GO:0031324,GO:0031326,GO:0031327,GO:0031347,GO:0043226,GO:0043227,GO:0043229,GO:0043231,GO:0044424,GO:0044464,GO:0045934,GO:0048519,GO:0048523,GO:0048583,GO:…	S	Function unknown	tify
c18093_g1	sp|O65729|RL18_CICAR	RL18	60S ribosomal protein L18 (Fragment)
c18094_g1	sp|F4JP36|HAP2_ARATH	HAP2	Protein HAPLESS 2	GO:0000003,GO:0003006,GO:0003674,GO:0005488,GO:0005575,GO:0005622,GO:0005623,GO:0005737,GO:0005783,GO:0005886,GO:0005887,GO:0007275,GO:0007276,GO:0007338,GO:0007342,GO:0008104,GO:0008150,GO:0008289,GO:0009555,GO:0009566,GO:0009567,GO:0009987,GO:0012505,GO:0016020,GO:0016021,GO:0016043,GO:0019953,GO:0022412,GO:0022414,GO:0022607,GO:0030154,GO:0031224,GO:0031226,GO:0031253,GO:0031410,GO:0031982,GO:…	S	Function unknown
c18098_g1	sp|P10978|POLX_TOBAC	POLX	Retrovirus-related Pol polyprotein from transposon TNT 1-94
c18111_g1	sp|Q9LRM4|MIP1B_ARATH	MIP1B	B-box domain protein 31
c18137_g1	sp|P10394|POL4_DROME	POL4	Retrovirus-related Pol polyprotein from transposon 412
c18183_g1					S	Function unknown	DUF538
c18186_g1	sp|P0CG70|UBI4P_NEUCR	UBI4P	Polyubiquitin
c18205_g1	sp|Q75GK1|IAA12_ORYSJ	IAA12	Auxin-responsive protein IAA12
c18210_g1	sp|Q5Z8Q9|PRP2A_ORYSJ	PRP2A	Poly [ADP-ribose] polymerase 2-A	GO:0000726,GO:0003674,GO:0003824,GO:0003909,GO:0003910,GO:0005575,GO:0005622,GO:0005623,GO:0005634,GO:0005737,GO:0006139,GO:0006259,GO:0006260,GO:0006261,GO:0006266,GO:0006271,GO:0006273,GO:0006281,GO:0006302,GO:0006303,GO:0006725,GO:0006807,GO:0006950,GO:0006974,GO:0008150,GO:0008152,GO:0009058,GO:0009059,GO:0009987,GO:0016070,GO:0016874,GO:0016886,GO:0022616,GO:0033554,GO:0034641,GO:0034645,GO:…	KLO		PARP,PARP_reg,SAP,WGR
c18216_g1	sp|Q9SJ41|C3H18_ARATH	C3H18	Zinc finger CCCH domain-containing protein 18
c18224_g1	sp|Q96576|PME3_SOLLC	PME3	Pectinesterase 3	GO:0003674,GO:0003824,GO:0004857,GO:0005575,GO:0005618,GO:0005622,GO:0005623,GO:0005737,GO:0005773,GO:0005774,GO:0005829,GO:0008150,GO:0009605,GO:0009607,GO:0009617,GO:0016020,GO:0016787,GO:0016788,GO:0030234,GO:0030312,GO:0030599,GO:0031090,GO:0043086,GO:0043207,GO:0043226,GO:0043227,GO:0043229,GO:0043231,GO:0044092,GO:0044422,GO:0044424,GO:0044437,GO:0044444,GO:0044446,GO:0044464,GO:0046910,GO:…	G	Carbohydrate transport and metabolism
c18226_g1	sp|P98184|RIP2_BRYDI	RIP2	Ribosome-inactivating protein bryodin II
c18245_g1	sp|Q94BR5|CHR28_ARATH	CHR28	Helicase-like transcription factor CHR28
c18256_g1	sp|P35338|PGLR2_MAIZE	PGLR2	Exopolygalacturonase
c18258_g1	sp|O80919|TBL34_ARATH	TBL34	Protein trichome birefringence-like 34	GO:0000271,GO:0003674,GO:0003824,GO:0005575,GO:0005622,GO:0005623,GO:0005737,GO:0005794,GO:0005975,GO:0005976,GO:0008150,GO:0008152,GO:0008374,GO:0009058,GO:0009059,GO:0009987,GO:0010383,GO:0010410,GO:0012505,GO:0016051,GO:0016407,GO:0016413,GO:0016740,GO:0016746,GO:0016747,GO:0033692,GO:0034637,GO:0034645,GO:0042546,GO:0043170,GO:0043226,GO:0043227,GO:0043229,GO:0043231,GO:0044036,GO:0044038,GO:…	S	Function unknown
c18266_g1	sp|Q5XV99|GLYT7_ARATH	GLYT7	Glycosyltransferase-like At3g57200	GO:0000271,GO:0000902,GO:0001101,GO:0005575,GO:0005618,GO:0005622,GO:0005623,GO:0005737,GO:0005768,GO:0005794,GO:0005802,GO:0005886,GO:0005975,GO:0005976,GO:0006073,GO:0006109,GO:0007275,GO:0008150,GO:0008152,GO:0009058,GO:0009059,GO:0009250,GO:0009314,GO:0009416,GO:0009505,GO:0009628,GO:0009653,GO:0009663,GO:0009664,GO:0009719,GO:0009725,GO:0009737,GO:0009743,GO:0009746,GO:0009749,GO:0009825,GO:…	S	Function unknown
c18268_g1	sp|P55034|PSMD4_ARATH	PSMD4	26S proteasome non-ATPase regulatory subunit 4 homolog	GO:0000003,GO:0000502,GO:0001101,GO:0001653,GO:0003006,GO:0003674,GO:0005488,GO:0005515,GO:0005575,GO:0005622,GO:0005623,GO:0005634,GO:0005737,GO:0005829,GO:0006508,GO:0006511,GO:0006807,GO:0006950,GO:0006970,GO:0006974,GO:0007154,GO:0007165,GO:0007275,GO:0007568,GO:0008150,GO:0008152,GO:0009056,GO:0009057,GO:0009266,GO:0009408,GO:0009555,GO:0009628,GO:0009651,GO:0009653,GO:0009719,GO:0009725,GO:…	O	Post-translational modification, protein turnover, and chaperones	VWA_2
c18271_g1					S	Function unknown
c18278_g1	sp|Q8VZA1|LAC11_ARATH	LAC11	Laccase-11		Q	Secondary metabolites biosynthesis, transport, and catabolism	Cu-oxidase_3
c18280_g1	sp|Q8LPK4|AP2A2_ARATH	AP2A2	AP-2 complex subunit alpha-2	GO:0005575,GO:0005623,GO:0005886,GO:0016020,GO:0044464,GO:0071944	U	Intracellular trafficking, secretion, and vesicular transport	Adaptin_N,Alpha_adaptin_C,Alpha_adaptinC2
c18326_g1	sp|O24646|HY5_ARATH	HY5	Transcription factor HY5	GO:0000976,GO:0000977,GO:0001012,GO:0001067,GO:0001101,GO:0003674,GO:0003676,GO:0003677,GO:0003690,GO:0003700,GO:0005488,GO:0005575,GO:0005622,GO:0005623,GO:0005634,GO:0006355,GO:0007154,GO:0007165,GO:0008150,GO:0009314,GO:0009411,GO:0009416,GO:0009605,GO:0009606,GO:0009628,GO:0009629,GO:0009630,GO:0009639,GO:0009719,GO:0009725,GO:0009737,GO:0009739,GO:0009740,GO:0009755,GO:0009787,GO:0009889,GO:…	K	Transcription
c18334_g1	sp|Q6Z8P4|PIRL4_ORYSJ	PIRL4	Plant intracellular Ras-group-related LRR protein 4	GO:0005575,GO:0005623,GO:0005886,GO:0007154,GO:0007165,GO:0008150,GO:0009314,GO:0009416,GO:0009628,GO:0009987,GO:0016020,GO:0023052,GO:0044464,GO:0050789,GO:0050794,GO:0050896,GO:0051716,GO:0065007,GO:0071944	S	Function unknown	LRR_8
c18354_g1	sp|P54771|TYDC5_PAPSO	TYDC5	Tyrosine/DOPA decarboxylase 5		E	Amino acid transport and metabolism	Pyridoxal_deC
c18362_g1	sp|A2YEB4|PP2A1_ORYSI	PP2A1	Serine/threonine-protein phosphatase PP2A-1 catalytic subunit
c18412_g1	sp|Q7XA42|RGA1_SOLBU	RGA1	Putative disease resistance protein RGA1
c18415_g1	sp|P92523|M860_ARATH	M860	Uncharacterized mitochondrial protein AtMg00860		I	Lipid transport and metabolism
c18439_g1	sp|Q96519|PER11_ARATH	PER11	Peroxidase 11		Q	Secondary metabolites biosynthesis, transport, and catabolism
c18477_g1	sp|O81291|LRK44_ARATH	LRK44	L-type lectin-domain containing receptor kinase IV.4		T	Signal transduction mechanisms
c18479_g1					O	Post-translational modification, protein turnover, and chaperones
c18493_g1	sp|Q2QYH7|C14C2_ORYSJ	C14C2	Cytochrome P450 714C2		Q	Secondary metabolites biosynthesis, transport, and catabolism	p450
c18506_g1	sp|A6MM80|YCF2_BUXMI	YCF2	Protein Ycf2
c18509_g1	sp|E7EU14|PP5D1_HUMAN	PP5D1	Protein PPP5D1
c18515_g1	sp|P41848|SSP1A_CAEEL	SSP1A	FACT complex subunit SSRP1-A				HMG_box_2
c18528_g1	sp|Q9LJI2|CCX3_ARATH	CCX3	Cation/calcium exchanger 3
c18540_g1	sp|Q9SA38|OCT3_ARATH	2003-10-01	Organic cation/carnitine transporter 3
c18552_g1	sp|Q9SRM9|ALMT8_ARATH	ALMT8	Aluminum-activated malate transporter 8	GO:0000325,GO:0003674,GO:0005215,GO:0005310,GO:0005342,GO:0005575,GO:0005622,GO:0005623,GO:0005737,GO:0005773,GO:0005774,GO:0006810,GO:0006811,GO:0006820,GO:0006835,GO:0008150,GO:0008509,GO:0008514,GO:0009705,GO:0010035,GO:0010038,GO:0010044,GO:0015075,GO:0015140,GO:0015318,GO:0015556,GO:0015711,GO:0015740,GO:0015743,GO:0015849,GO:0016020,GO:0022857,GO:0031090,GO:0034220,GO:0040008,GO:0042221,GO:…	S	Function unknown
c18553_g1	sp|Q3EDG5|TPST_ARATH	TPST	Protein-tyrosine sulfotransferase
c18567_g1	sp|P39450|FRMA_PHODP	FRMA	S-(hydroxymethyl)glutathione dehydrogenase		C	Energy production and conversion	ADH_zinc_N
c18603_g1					S	Function unknown
c18623_g1	sp|Q93YU2|RUS6_ARATH	RUS6	Protein root UVB sensitive 6
c18642_g1	sp|Q40588|ASO_TOBAC	ASO	L-ascorbate oxidase				Cu-oxidase
c18647_g1					S	Function unknown	DUF962
c18657_g1	sp|Q9SZB9|PER47_ARATH	PER47	Peroxidase 47		Q	Secondary metabolites biosynthesis, transport, and catabolism	peroxidase
c18663_g1				GO:0000166,GO:0003674,GO:0003824,GO:0005488,GO:0005524,GO:0005575,GO:0005622,GO:0005623,GO:0005634,GO:0005737,GO:0005739,GO:0005740,GO:0005741,GO:0006605,GO:0006626,GO:0006810,GO:0006839,GO:0006886,GO:0006996,GO:0007005,GO:0008104,GO:0008144,GO:0008150,GO:0009987,GO:0015031,GO:0015833,GO:0016020,GO:0016043,GO:0016462,GO:0016787,GO:0016817,GO:0016818,GO:0016887,GO:0017038,GO:0017076,GO:0017111,GO:…	O	Post-translational modification, protein turnover, and chaperones
c18685_g1	sp|Q9M548|DRM2_ARATH	DRM2	DNA (cytosine-5)-methyltransferase DRM2	GO:0003674,GO:0003824,GO:0003886,GO:0005575,GO:0005622,GO:0005623,GO:0005634,GO:0005654,GO:0006139,GO:0006259,GO:0006304,GO:0006305,GO:0006306,GO:0006325,GO:0006342,GO:0006346,GO:0006355,GO:0006464,GO:0006479,GO:0006725,GO:0006807,GO:0006950,GO:0006952,GO:0006996,GO:0008150,GO:0008152,GO:0008168,GO:0008213,GO:0008757,GO:0009008,GO:0009605,GO:0009607,GO:0009620,GO:0009743,GO:0009744,GO:0009746,GO:…	S	Function unknown
c18692_g1	sp|A7M958|RPOB_CUSRE	RPOB	DNA-directed RNA polymerase subunit beta
c18721_g1	sp|Q9C827|COB22_ARATH	COB22	Coatomer subunit beta'-2
c18770_g1	sp|Q84MA5|CAAT1_ARATH	CAAT1	Cationic amino acid transporter 1	GO:0005575,GO:0005623,GO:0005886,GO:0016020,GO:0044464,GO:0071944	E	Amino acid transport and metabolism
c18805_g1	sp|P10978|POLX_TOBAC	POLX	Retrovirus-related Pol polyprotein from transposon TNT 1-94
c18806_g1	sp|Q2MHE4|HT1_ARATH	HT1	Serine/threonine-protein kinase HT1	GO:0003674,GO:0003824,GO:0004672,GO:0005575,GO:0005622,GO:0005623,GO:0005737,GO:0006464,GO:0006468,GO:0006793,GO:0006796,GO:0006807,GO:0007154,GO:0007165,GO:0008150,GO:0008152,GO:0009987,GO:0016301,GO:0016310,GO:0016740,GO:0016772,GO:0016773,GO:0019538,GO:0023052,GO:0035556,GO:0036211,GO:0043170,GO:0043412,GO:0044237,GO:0044238,GO:0044260,GO:0044267,GO:0044424,GO:0044464,GO:0050789,GO:0050794,GO:…	T	Signal transduction mechanisms
c18810_g1	sp|Q0V7R1|GATL3_ARATH	GATL3	Probable galacturonosyltransferase-like 3	GO:0000271,GO:0003674,GO:0003824,GO:0005575,GO:0005622,GO:0005623,GO:0005737,GO:0005794,GO:0005975,GO:0005976,GO:0008150,GO:0008152,GO:0008194,GO:0009058,GO:0009059,GO:0012505,GO:0016051,GO:0016740,GO:0016757,GO:0016758,GO:0043170,GO:0043226,GO:0043227,GO:0043229,GO:0043231,GO:0044238,GO:0044424,GO:0044444,GO:0044464,GO:0047262,GO:0071704,GO:1901576	G	Carbohydrate transport and metabolism	Glyco_transf_8
c18820_g1	sp|F4JJT9|SYDM_ARATH	SYDM	Aspartate--tRNA ligase, chloroplastic/mitochondrial	GO:0005575,GO:0005622,GO:0005623,GO:0005737,GO:0005739,GO:0009507,GO:0009536,GO:0016020,GO:0043226,GO:0043227,GO:0043229,GO:0043231,GO:0044424,GO:0044444,GO:0044464	J	Translation, ribosomal structure and biogenesis
c18831_g1	sp|O00370|LORF2_HUMAN	LORF2	LINE-1 retrotransposable element ORF2 protein
c18843_g1	sp|Q6B6R4|WRK24_ORYSI	WRK24	WRKY transcription factor WRKY24				WRKY
c18848_g1	sp|A8MRC7|B3GT2_ARATH	B3GT2	Probable beta-1,3-galactosyltransferase 2	GO:0005575,GO:0005622,GO:0005623,GO:0005737,GO:0005794,GO:0012505,GO:0043226,GO:0043227,GO:0043229,GO:0043231,GO:0044424,GO:0044444,GO:0044464	G	Carbohydrate transport and metabolism	Galactosyl_T
c18865_g1	sp|A2X1N2|ORR24_ORYSI	ORR24	Two-component response regulator ORR24	GO:0000156,GO:0000160,GO:0001101,GO:0003674,GO:0003700,GO:0005575,GO:0005622,GO:0005623,GO:0005634,GO:0006355,GO:0006950,GO:0007154,GO:0007165,GO:0007275,GO:0008150,GO:0009414,GO:0009415,GO:0009628,GO:0009653,GO:0009719,GO:0009725,GO:0009735,GO:0009736,GO:0009755,GO:0009888,GO:0009889,GO:0009966,GO:0009987,GO:0010015,GO:0010033,GO:0010035,GO:0010073,GO:0010074,GO:0010075,GO:0010082,GO:0010380,GO:…	K	Transcription		G2-like
c18867_g1	sp|B9DFS6|SNX2B_ARATH	SNX2B	Sorting nexin 2B
c18870_g1	sp|P04146|COPIA_DROME	COPIA	Copia protein		S	Function unknown
c18871_g1	sp|F4HTT6|CP26B_ARATH	CP26B	Peptidyl-prolyl cis-trans isomerase CYP26-2, chloroplastic
c18896_g1	sp|D5K211|RTM2A_ARATH	RTM2A	Inactive protein RESTRICTED TEV MOVEMENT 2		O	Post-translational modification, protein turnover, and chaperones	HSP20
c18903_g1					O	Post-translational modification, protein turnover, and chaperones
c18909_g1	sp|Q9SZI6|GAT22_ARATH	GAT22	Putative GATA transcription factor 22	GO:0000976,GO:0000977,GO:0000981,GO:0001012,GO:0001067,GO:0001085,GO:0001101,GO:0001228,GO:0003674,GO:0003676,GO:0003677,GO:0003682,GO:0003690,GO:0003700,GO:0005488,GO:0005515,GO:0005575,GO:0005622,GO:0005623,GO:0005634,GO:0005667,GO:0006139,GO:0006351,GO:0006355,GO:0006357,GO:0006366,GO:0006725,GO:0006807,GO:0006996,GO:0007154,GO:0007165,GO:0007275,GO:0007568,GO:0007623,GO:0008134,GO:0008150,GO:…	K	Transcription	GATA	GATA
c18922_g1	sp|Q0DJS1|TOR_ORYSJ	TOR	Serine/threonine-protein kinase TOR	GO:0003674,GO:0003824,GO:0005575,GO:0005622,GO:0005623,GO:0005634,GO:0006139,GO:0006259,GO:0006281,GO:0006725,GO:0006793,GO:0006796,GO:0006807,GO:0006950,GO:0006974,GO:0008150,GO:0008152,GO:0009987,GO:0016301,GO:0016310,GO:0016740,GO:0016772,GO:0033554,GO:0034641,GO:0043170,GO:0043226,GO:0043227,GO:0043229,GO:0043231,GO:0044237,GO:0044238,GO:0044260,GO:0044424,GO:0044464,GO:0046483,GO:0050896,GO:…	L	Replication, recombination and repair
c18923_g1	sp|P14381|YTX2_XENLA	YTX2	Transposon TX1 uncharacterized 149 kDa protein				RVT_1
c18936_g1	sp|Q9SYA6|RPBAL_ARATH	RPBAL	DNA-directed RNA polymerase subunit 10-like protein	GO:0000418,GO:0000419,GO:0000428,GO:0003674,GO:0005488,GO:0005575,GO:0005622,GO:0005623,GO:0005634,GO:0005654,GO:0005665,GO:0005666,GO:0005730,GO:0005736,GO:0008270,GO:0016591,GO:0030880,GO:0031974,GO:0031981,GO:0032991,GO:0043167,GO:0043169,GO:0043226,GO:0043227,GO:0043228,GO:0043229,GO:0043231,GO:0043232,GO:0043233,GO:0044422,GO:0044424,GO:0044428,GO:0044446,GO:0044451,GO:0044452,GO:0044464,GO:…	K	Transcription
c18945_g1	sp|Q43517|FER1_SOLLC	FER1	Ferredoxin-1, chloroplastic	GO:0005575,GO:0005622,GO:0005623,GO:0005737,GO:0008150,GO:0008152,GO:0009314,GO:0009416,GO:0009507,GO:0009536,GO:0009628,GO:0009987,GO:0015979,GO:0043226,GO:0043227,GO:0043229,GO:0043231,GO:0044237,GO:0044424,GO:0044444,GO:0044464,GO:0050896	C	Energy production and conversion
c18947_g1	sp|O22255|ATL64_ARATH	ATL64	RING-H2 finger protein ATL64
c18951_g1	sp|Q9LD83|SLAC1_ARATH	SLAC1	Guard cell S-type anion channel SLAC1	GO:0000302,GO:0001101,GO:0003674,GO:0005215,GO:0005216,GO:0005244,GO:0005253,GO:0005488,GO:0005515,GO:0005575,GO:0005623,GO:0005886,GO:0006810,GO:0006811,GO:0006820,GO:0006873,GO:0006950,GO:0006979,GO:0008150,GO:0008308,GO:0008509,GO:0009270,GO:0009415,GO:0009628,GO:0009719,GO:0009725,GO:0009737,GO:0009987,GO:0010033,GO:0010035,GO:0010037,GO:0010118,GO:0010119,GO:0010193,GO:0015075,GO:0015103,GO:…	S	Function unknown	SLAC1
c18965_g1	sp|Q9M0S8|DNMT2_ARATH	DNMT2	DNA (cytosine-5)-methyltransferase 2		K	Transcription
c18978_g1				GO:0001666,GO:0003674,GO:0003824,GO:0004672,GO:0004674,GO:0004712,GO:0005575,GO:0005622,GO:0005623,GO:0005737,GO:0005783,GO:0005789,GO:0006082,GO:0006464,GO:0006468,GO:0006629,GO:0006720,GO:0006721,GO:0006793,GO:0006796,GO:0006807,GO:0006950,GO:0007154,GO:0007165,GO:0008150,GO:0008152,GO:0008299,GO:0008610,GO:0009058,GO:0009628,GO:0009685,GO:0009686,GO:0009719,GO:0009723,GO:0009725,GO:0009743,GO:…	T	Signal transduction mechanisms
c18979_g1	sp|P92960|KAT3_ARATH	KAT3	Potassium channel KAT3
c19004_g1	sp|Q6I581|GH35_ORYSJ	GH35	Jasmonic acid-amido synthetase JAR1				GH3
c19012_g1	sp|Q96MW7|TIGD1_HUMAN	TIGD1	Tigger transposable element-derived protein 1
c19019_g1					S	Function unknown
c19066_g1	sp|P92520|M820_ARATH	M820	Uncharacterized mitochondrial protein AtMg00820	GO:0003674,GO:0003676,GO:0003723,GO:0003824,GO:0004518,GO:0004519,GO:0005488,GO:0005575,GO:0005622,GO:0005623,GO:0005737,GO:0005739,GO:0006139,GO:0006725,GO:0006807,GO:0008150,GO:0008152,GO:0009451,GO:0009987,GO:0016070,GO:0016787,GO:0016788,GO:0034641,GO:0043170,GO:0043226,GO:0043227,GO:0043229,GO:0043231,GO:0043412,GO:0044237,GO:0044238,GO:0044424,GO:0044444,GO:0044464,GO:0046483,GO:0071704,GO:…	L	Replication, recombination and repair
c19099_g1	sp|Q8S3N1|SINA5_ARATH	SINA5	E3 ubiquitin-protein ligase SINAT5	GO:0003674,GO:0003824,GO:0004842,GO:0005575,GO:0005622,GO:0005623,GO:0005634,GO:0005737,GO:0006464,GO:0006807,GO:0008150,GO:0008152,GO:0009987,GO:0016567,GO:0016740,GO:0019538,GO:0019787,GO:0032446,GO:0036211,GO:0043170,GO:0043226,GO:0043227,GO:0043229,GO:0043231,GO:0043412,GO:0044237,GO:0044238,GO:0044260,GO:0044267,GO:0044424,GO:0044464,GO:0048519,GO:0048583,GO:0048585,GO:0050789,GO:0061630,GO:…	O	Post-translational modification, protein turnover, and chaperones	Sina
c19103_g1	sp|P19889|RLA0_DROME	RLA0	60S acidic ribosomal protein P0		J	Translation, ribosomal structure and biogenesis	Ribosomal_60s
c19133_g1	sp|Q9M8T0|Y3288_ARATH	Y3288	Probable inactive receptor kinase At3g02880
c19171_g1	sp|Q9LE59|GAUT1_ARATH	GAUT1	Polygalacturonate 4-alpha-galacturonosyltransferase
c19192_g1	sp|O00370|LORF2_HUMAN	LORF2	LINE-1 retrotransposable element ORF2 protein
c19212_g1							CaM_binding
c19219_g1	sp|Q9LZ03|TOP6A_ARATH	TOP6A	DNA topoisomerase 6 subunit A	GO:0000003,GO:0000228,GO:0000280,GO:0000706,GO:0000729,GO:0001708,GO:0003674,GO:0003676,GO:0003677,GO:0003824,GO:0003916,GO:0003918,GO:0004518,GO:0004519,GO:0004520,GO:0004536,GO:0005488,GO:0005515,GO:0005575,GO:0005622,GO:0005623,GO:0005634,GO:0005694,GO:0006139,GO:0006259,GO:0006281,GO:0006302,GO:0006310,GO:0006725,GO:0006807,GO:0006950,GO:0006974,GO:0006996,GO:0007049,GO:0007127,GO:0007131,GO:…	L	Replication, recombination and repair	TP6A_N
c19232_g1	sp|P0CG71|UBIQ1_CAEEL	UBIQ1	Polyubiquitin-A		J	Translation, ribosomal structure and biogenesis
c19243_g1	sp|Q8W234|SEUSS_ARATH	SEUSS	Transcriptional corepressor SEUSS		S	Function unknown
c19252_g1	sp|Q9XF43|KCS6_ARATH	KCS6	3-ketoacyl-CoA synthase 6	GO:0000003,GO:0000902,GO:0003006,GO:0003674,GO:0003824,GO:0004312,GO:0005575,GO:0005622,GO:0005623,GO:0005737,GO:0005783,GO:0006950,GO:0008150,GO:0008152,GO:0009058,GO:0009266,GO:0009314,GO:0009409,GO:0009416,GO:0009628,GO:0009653,GO:0009826,GO:0009856,GO:0009922,GO:0009987,GO:0010025,GO:0010166,GO:0012505,GO:0016020,GO:0016043,GO:0016049,GO:0016740,GO:0016746,GO:0016747,GO:0022414,GO:0032501,GO:…	I	Lipid transport and metabolism	FAE1_CUT1_RppA
c19279_g1	sp|P0C2F6|RNHX1_ARATH	RNHX1	Putative ribonuclease H protein At1g65750				zf-RVT
c19299_g1	sp|Q9LNJ3|APF2_ARATH	APF2	Aspartyl protease family protein 2
c19300_g1					S	Function unknown
c19329_g1	sp|Q9S9K4|ASPL2_ARATH	ASPL2	Aspartic proteinase-like protein 2				TAXi_C
c19332_g1								bZIP
c19356_g1				GO:0000123,GO:0000228,GO:0000785,GO:0000790,GO:0000812,GO:0005575,GO:0005622,GO:0005623,GO:0005634,GO:0005654,GO:0005694,GO:0006325,GO:0006464,GO:0006473,GO:0006475,GO:0006807,GO:0006996,GO:0008150,GO:0008152,GO:0009987,GO:0016043,GO:0016569,GO:0016570,GO:0016573,GO:0016604,GO:0016607,GO:0018193,GO:0018205,GO:0018393,GO:0018394,GO:0019538,GO:0031248,GO:0031974,GO:0031981,GO:0032991,GO:0035267,GO:…
c19390_g1	sp|Q9LT17|BBR_ARATH	BBR	E3 ubiquitin ligase BIG BROTHER-related	GO:0000003,GO:0000209,GO:0000902,GO:0000904,GO:0003006,GO:0003674,GO:0003824,GO:0004842,GO:0005575,GO:0005622,GO:0005623,GO:0005737,GO:0006464,GO:0006508,GO:0006511,GO:0006807,GO:0007275,GO:0008150,GO:0008152,GO:0009056,GO:0009057,GO:0009653,GO:0009791,GO:0009826,GO:0009888,GO:0009987,GO:0010026,GO:0010154,GO:0010498,GO:0016043,GO:0016049,GO:0016567,GO:0016740,GO:0019538,GO:0019787,GO:0019941,GO:…	O	Post-translational modification, protein turnover, and chaperones	zf-RING_2
c19414_g1	sp|Q9FL03|SCL4_ARATH	SCL4	Scarecrow-like protein 4	GO:0003674,GO:0003676,GO:0003677,GO:0003700,GO:0005488,GO:0005575,GO:0005622,GO:0005623,GO:0005634,GO:0006355,GO:0008150,GO:0009889,GO:0010468,GO:0010556,GO:0019219,GO:0019222,GO:0031323,GO:0031326,GO:0043226,GO:0043227,GO:0043229,GO:0043231,GO:0043565,GO:0044424,GO:0044464,GO:0050789,GO:0050794,GO:0051171,GO:0051252,GO:0060255,GO:0065007,GO:0080090,GO:0097159,GO:0140110,GO:1901363,GO:1903506,GO:…	K	Transcription		GRAS
c19437_g1					S	Function unknown
c19441_g1	sp|Q0JAA0|P2C44_ORYSJ	P2C44	Probable protein phosphatase 2C 44		T	Signal transduction mechanisms	PP2C
c19447_g1	sp|Q71N54|LCAT4_ARATH	LCAT4	Lecithin-cholesterol acyltransferase-like 4	GO:0003674,GO:0003824,GO:0004620,GO:0005575,GO:0005622,GO:0005623,GO:0005737,GO:0005829,GO:0006629,GO:0006644,GO:0006793,GO:0006796,GO:0008150,GO:0008152,GO:0009056,GO:0009395,GO:0009987,GO:0016042,GO:0016298,GO:0016787,GO:0016788,GO:0019637,GO:0044237,GO:0044238,GO:0044242,GO:0044248,GO:0044255,GO:0044424,GO:0044444,GO:0044464,GO:0046434,GO:0071704,GO:1901575	I	Lipid transport and metabolism
c19471_g1	sp|Q8LPH6|MYB86_ARATH	MYB86	Transcription factor MYB86	GO:0000981,GO:0000988,GO:0000989,GO:0001067,GO:0001076,GO:0001101,GO:0001134,GO:0001135,GO:0003674,GO:0003676,GO:0003677,GO:0003700,GO:0005488,GO:0005575,GO:0005622,GO:0005623,GO:0005634,GO:0006355,GO:0006357,GO:0007154,GO:0007165,GO:0008150,GO:0009314,GO:0009416,GO:0009628,GO:0009639,GO:0009719,GO:0009725,GO:0009751,GO:0009889,GO:0009891,GO:0009893,GO:0009987,GO:0010017,GO:0010018,GO:0010033,GO:…	ADK			MYB
c19472_g1	sp|O00370|LORF2_HUMAN	LORF2	LINE-1 retrotransposable element ORF2 protein
c19491_g1	sp|Q9XF43|KCS6_ARATH	KCS6	3-ketoacyl-CoA synthase 6	GO:0000003,GO:0000902,GO:0003006,GO:0003674,GO:0003824,GO:0004312,GO:0005575,GO:0005622,GO:0005623,GO:0005737,GO:0005783,GO:0006950,GO:0008150,GO:0008152,GO:0009058,GO:0009266,GO:0009314,GO:0009409,GO:0009416,GO:0009628,GO:0009653,GO:0009826,GO:0009856,GO:0009922,GO:0009987,GO:0010025,GO:0010166,GO:0012505,GO:0016020,GO:0016043,GO:0016049,GO:0016740,GO:0016746,GO:0016747,GO:0022414,GO:0032501,GO:…	I	Lipid transport and metabolism	Chal_sti_synt_C,FAE1_CUT1_RppA
c19518_g1	sp|A9LIW2|CSC1L_BRAJU	CSC1L	CSC1-like protein ERD4
c19543_g1	sp|P27898|MYBP_MAIZE	MYBP	Myb-related protein P	GO:0000981,GO:0000988,GO:0000989,GO:0001067,GO:0001076,GO:0001134,GO:0001135,GO:0003674,GO:0003676,GO:0003677,GO:0003700,GO:0005488,GO:0005575,GO:0005622,GO:0005623,GO:0005634,GO:0006355,GO:0006357,GO:0006950,GO:0006970,GO:0008150,GO:0008152,GO:0008285,GO:0009058,GO:0009314,GO:0009411,GO:0009416,GO:0009628,GO:0009651,GO:0009719,GO:0009723,GO:0009725,GO:0009733,GO:0009812,GO:0009813,GO:0009889,GO:…	ADK			MYB_related
c19552_g1	sp|P92523|M860_ARATH	M860	Uncharacterized mitochondrial protein AtMg00860
c19566_g1	sp|Q7LHG5|YI31B_YEAST	YI31B	Transposon Ty3-I Gag-Pol polyprotein
c19580_g1	sp|P17886|CRN_DROME	CRN	Protein crooked neck		D	Cell cycle control, cell division, chromosome partitioning
c19586_g1					E	Amino acid transport and metabolism
c19589_g1	sp|Q9C9P4|KASC2_ARATH	KASC2	3-oxoacyl-[acyl-carrier-protein] synthase II, chloroplastic	GO:0000003,GO:0003006,GO:0003674,GO:0003824,GO:0004312,GO:0004315,GO:0005575,GO:0005622,GO:0005623,GO:0005737,GO:0006082,GO:0006629,GO:0006631,GO:0006633,GO:0006636,GO:0006950,GO:0007275,GO:0008150,GO:0008152,GO:0008610,GO:0009058,GO:0009266,GO:0009409,GO:0009507,GO:0009532,GO:0009536,GO:0009570,GO:0009628,GO:0009631,GO:0009790,GO:0009791,GO:0009793,GO:0009987,GO:0010154,GO:0016053,GO:0016740,GO:…	IQ
c19595_g1	sp|Q8RWY6|CLASP_ARATH	CLASP	CLIP-associated protein
c19623_g1	sp|P24152|EXTN_SORBI	EXTN	Extensin
c19639_g1	sp|Q9LJN4|BXL5_ARATH	BXL5	Probable beta-D-xylosidase 5		G	Carbohydrate transport and metabolism	Glyco_hydro_3
c19650_g1	sp|F4J7S8|SFH9_ARATH	SFH9	Phosphatidylinositol/phosphatidylcholine transfer protein SFH9		I	Lipid transport and metabolism
c19666_g1	sp|Q9FH28|DNJ49_ARATH	DNJ49	Chaperone protein dnaJ 49				DnaJ
c19666_g2	sp|Q5F259|AN13B_MOUSE	AN13B	Ankyrin repeat domain-containing protein 13B
c19695_g1	sp|Q14181|DPOA2_HUMAN	DPOA2	DNA polymerase alpha subunit B
c19716_g1				GO:0003674,GO:0003676,GO:0003723,GO:0003729,GO:0003730,GO:0005488,GO:0005575,GO:0005622,GO:0005623,GO:0005634,GO:0005737,GO:0006417,GO:0007623,GO:0008150,GO:0009889,GO:0009891,GO:0009892,GO:0009893,GO:0010468,GO:0010556,GO:0010557,GO:0010604,GO:0010605,GO:0010608,GO:0010628,GO:0016020,GO:0019219,GO:0019222,GO:0030425,GO:0031323,GO:0031324,GO:0031325,GO:0031326,GO:0031328,GO:0032268,GO:0032270,GO:…	A	RNA processing and modification	RRM_1
c19726_g1	sp|Q9FFI5|NAC86_ARATH	NAC86	NAC domain-containing protein 86	GO:0001067,GO:0003674,GO:0003676,GO:0003677,GO:0003700,GO:0005488,GO:0005575,GO:0005622,GO:0005623,GO:0005634,GO:0005737,GO:0006355,GO:0008150,GO:0009314,GO:0009416,GO:0009628,GO:0009642,GO:0009644,GO:0009889,GO:0009891,GO:0009893,GO:0009962,GO:0009987,GO:0010468,GO:0010556,GO:0010557,GO:0010604,GO:0010628,GO:0016043,GO:0019219,GO:0019222,GO:0022411,GO:0030154,GO:0031323,GO:0031325,GO:0031326,GO:…	K	Transcription	NAM	NAC
c19745_g1	sp|Q64M78|OML4_ORYSJ	OML4	Protein MEI2-like 4		A	RNA processing and modification
c19746_g1				GO:0003674,GO:0003676,GO:0003723,GO:0003729,GO:0005488,GO:0005575,GO:0005622,GO:0005623,GO:0005737,GO:0005783,GO:0005789,GO:0005886,GO:0005911,GO:0008150,GO:0009506,GO:0010155,GO:0012505,GO:0016020,GO:0030054,GO:0031984,GO:0032879,GO:0034762,GO:0034765,GO:0042175,GO:0043226,GO:0043227,GO:0043229,GO:0043231,GO:0043269,GO:0044422,GO:0044424,GO:0044425,GO:0044432,GO:0044444,GO:0044446,GO:0044464,GO:…	S	Function unknown
c19754_g1	sp|Q9LE59|GAUT1_ARATH	GAUT1	Polygalacturonate 4-alpha-galacturonosyltransferase	GO:0000271,GO:0003674,GO:0003824,GO:0005575,GO:0005622,GO:0005623,GO:0005737,GO:0005768,GO:0005794,GO:0005802,GO:0005975,GO:0005976,GO:0008150,GO:0008152,GO:0008194,GO:0009058,GO:0009059,GO:0009664,GO:0009832,GO:0009987,GO:0010289,GO:0010383,GO:0010393,GO:0010394,GO:0012505,GO:0016043,GO:0016051,GO:0016740,GO:0016757,GO:0016758,GO:0017144,GO:0031410,GO:0031982,GO:0031984,GO:0033692,GO:0034637,GO:…	G	Carbohydrate transport and metabolism
c19760_g1	sp|Q67YU0|CKX5_ARATH	CKX5	Cytokinin dehydrogenase 5				Cytokin-bind
c19801_g1	sp|Q9LMR5|FK126_ARATH	FK126	F-box/kelch-repeat protein At1g15670		S	Function unknown
c19806_g1	sp|Q9LPR8|SCL3_ARATH	SCL3	Scarecrow-like protein 3
c19826_g1	sp|Q84MC0|UGPI4_ARATH	UGPI4	Uncharacterized GPI-anchored protein At3g06035	GO:0005575,GO:0005623,GO:0005886,GO:0016020,GO:0031224,GO:0031225,GO:0031226,GO:0044425,GO:0044459,GO:0044464,GO:0046658,GO:0071944	S	Function unknown
c19846_g1	sp|Q9FNA9|PDAT1_ARATH	PDAT1	Phospholipid:diacylglycerol acyltransferase 1	GO:0003674,GO:0003824,GO:0005575,GO:0005622,GO:0005623,GO:0005737,GO:0005773,GO:0005783,GO:0006629,GO:0006638,GO:0006639,GO:0006641,GO:0008080,GO:0008150,GO:0008152,GO:0008610,GO:0009058,GO:0009987,GO:0012505,GO:0016407,GO:0016410,GO:0016740,GO:0016746,GO:0016747,GO:0019432,GO:0043226,GO:0043227,GO:0043229,GO:0043231,GO:0044237,GO:0044238,GO:0044249,GO:0044255,GO:0044424,GO:0044444,GO:0044464,GO:…	I	Lipid transport and metabolism
c19864_g1				GO:0000003,GO:0003006,GO:0005575,GO:0005622,GO:0005623,GO:0005634,GO:0007275,GO:0008150,GO:0009790,GO:0009791,GO:0009793,GO:0009908,GO:0010154,GO:0022414,GO:0032501,GO:0032502,GO:0043226,GO:0043227,GO:0043229,GO:0043231,GO:0044424,GO:0044464,GO:0048316,GO:0048366,GO:0048367,GO:0048608,GO:0048731,GO:0048827,GO:0048856,GO:0061458,GO:0090567,GO:0099402	D	Cell cycle control, cell division, chromosome partitioning
c19867_g1	sp|Q6Z234|RIBA1_ORYSJ	RIBA1	Probable bifunctional riboflavin biosynthesis protein RIBA 1, chloroplastic	GO:0003674,GO:0003824,GO:0003933,GO:0003935,GO:0005575,GO:0005622,GO:0005623,GO:0005737,GO:0006766,GO:0006767,GO:0006771,GO:0006807,GO:0008150,GO:0008152,GO:0008686,GO:0009058,GO:0009110,GO:0009231,GO:0009507,GO:0009532,GO:0009536,GO:0009570,GO:0009987,GO:0016020,GO:0016787,GO:0016810,GO:0016814,GO:0016829,GO:0016830,GO:0017144,GO:0018130,GO:0019238,GO:0034641,GO:0042364,GO:0042726,GO:0042727,GO:…	H	Coenzyme transport and metabolism
c19875_g1	sp|O23051|KAO1_ARATH	KAO1	Ent-kaurenoic acid oxidase 1
c19883_g1	sp|P04146|COPIA_DROME	COPIA	Copia protein
c19892_g1	sp|Q9LNQ4|ALA4_ARATH	ALA4	Probable phospholipid-transporting ATPase 4	GO:0000003,GO:0000902,GO:0000904,GO:0003006,GO:0003674,GO:0003824,GO:0004012,GO:0005215,GO:0005319,GO:0005488,GO:0005548,GO:0005575,GO:0005622,GO:0005623,GO:0005737,GO:0005794,GO:0005802,GO:0005886,GO:0006810,GO:0006811,GO:0006820,GO:0006869,GO:0006900,GO:0006950,GO:0006996,GO:0008150,GO:0008270,GO:0009266,GO:0009408,GO:0009628,GO:0009653,GO:0009826,GO:0009856,GO:0009860,GO:0009932,GO:0009987,GO:…	P	Inorganic ion transport and metabolism
c19910_g1	sp|O65554|CIPK6_ARATH	CIPK6	CBL-interacting serine/threonine-protein kinase 6		T	Signal transduction mechanisms	Pkinase
c19949_g1	sp|Q9FQA3|GST23_MAIZE	GST23	Glutathione transferase GST 23		O	Post-translational modification, protein turnover, and chaperones	GST_C
c19951_g1	sp|Q9FF66|UBC22_ARATH	UBC22	Ubiquitin-conjugating enzyme E2 22
c19958_g1					S	Function unknown
c19976_g1	sp|Q8S1X8|GT14_ORYSJ	GT14	Probable glucuronosyltransferase Os01g0926600
c19992_g1	sp|P0CT40|TF29_SCHPO	TF29	Transposon Tf2-9 polyprotein
c19993_g1	sp|A2YX04|SPL15_ORYSI	SPL15	Squamosa promoter-binding-like protein 15	GO:0001067,GO:0003674,GO:0003676,GO:0003677,GO:0003700,GO:0005488,GO:0005575,GO:0005622,GO:0005623,GO:0005634,GO:0005886,GO:0006355,GO:0006950,GO:0006952,GO:0008150,GO:0009605,GO:0009607,GO:0009617,GO:0009889,GO:0009891,GO:0009893,GO:0010468,GO:0010556,GO:0010557,GO:0010604,GO:0010628,GO:0016020,GO:0019219,GO:0019222,GO:0031323,GO:0031325,GO:0031326,GO:0031328,GO:0042742,GO:0043207,GO:0043226,GO:…	S	Function unknown
c19994_g1	sp|O00370|LORF2_HUMAN	LORF2	LINE-1 retrotransposable element ORF2 protein		S	Function unknown
c20002_g1	sp|Q66GS2|B3GTC_ARATH	B3GTC	Probable beta-1,3-galactosyltransferase 12
c20011_g1				GO:0005575,GO:0005622,GO:0005623,GO:0005737,GO:0008150,GO:0009314,GO:0009416,GO:0009507,GO:0009534,GO:0009535,GO:0009536,GO:0009579,GO:0009628,GO:0009642,GO:0016020,GO:0031976,GO:0031984,GO:0034357,GO:0042651,GO:0043226,GO:0043227,GO:0043229,GO:0043231,GO:0044422,GO:0044424,GO:0044434,GO:0044435,GO:0044436,GO:0044444,GO:0044446,GO:0044464,GO:0050896,GO:0055035	S	Function unknown
c20048_g1	sp|P20967|ODO1_YEAST	ODO1	2-oxoglutarate dehydrogenase, mitochondrial	GO:0003674,GO:0003824,GO:0004591,GO:0005575,GO:0005622,GO:0005623,GO:0005737,GO:0005739,GO:0005759,GO:0005947,GO:0006082,GO:0006091,GO:0006099,GO:0006101,GO:0008150,GO:0008152,GO:0009060,GO:0009353,GO:0009987,GO:0015980,GO:0016491,GO:0016624,GO:0016903,GO:0016999,GO:0017144,GO:0019752,GO:0030062,GO:0031974,GO:0032991,GO:0043226,GO:0043227,GO:0043229,GO:0043231,GO:0043233,GO:0043436,GO:0044237,GO:…	G	Carbohydrate transport and metabolism
c20053_g1	sp|Q0DHL4|FTSH8_ORYSJ	FTSH8	ATP-dependent zinc metalloprotease FTSH 8, mitochondrial		O	Post-translational modification, protein turnover, and chaperones
c20062_g1	sp|Q8GXU5|SDI1_ARATH	SDI1	Protein SULFUR DEFICIENCY-INDUCED 1	GO:0005575,GO:0005622,GO:0005623,GO:0005634,GO:0005654,GO:0006109,GO:0006792,GO:0006950,GO:0006996,GO:0007154,GO:0008150,GO:0009267,GO:0009605,GO:0009657,GO:0009658,GO:0009889,GO:0009987,GO:0009991,GO:0010438,GO:0010439,GO:0010675,GO:0016043,GO:0017053,GO:0019222,GO:0031323,GO:0031326,GO:0031667,GO:0031668,GO:0031669,GO:0031974,GO:0031981,GO:0032991,GO:0033554,GO:0042594,GO:0042762,GO:0043226,GO:…	S	Function unknown
c20121_g1	sp|P05502|COX1_SORBI	COX1	Cytochrome c oxidase subunit 1
c20145_g1	sp|F4ID16|NU98B_ARATH	NU98B	Nuclear pore complex protein NUP98B
c20204_g1	sp|O04609|WRK22_ARATH	WRK22	WRKY transcription factor 22	GO:0001067,GO:0001101,GO:0003674,GO:0003676,GO:0003677,GO:0003700,GO:0005488,GO:0005575,GO:0005622,GO:0005623,GO:0005634,GO:0006355,GO:0006950,GO:0006952,GO:0007154,GO:0007165,GO:0007263,GO:0007275,GO:0007568,GO:0008150,GO:0009605,GO:0009607,GO:0009617,GO:0009719,GO:0009725,GO:0009739,GO:0009889,GO:0009890,GO:0009892,GO:0009987,GO:0010033,GO:0010150,GO:0010200,GO:0010243,GO:0010468,GO:0010556,GO:…	K	Transcription
c20212_g1	sp|O24464|KCY_PRUAR	KCY	UMP-CMP kinase
c20214_g1	sp|Q8S9J6|ASPA_ARATH	ASPA	Aspartyl protease family protein At5g10770				TAXi_C
c20225_g1	sp|Q93WJ8|MDAR2_ARATH	MDAR2	Monodehydroascorbate reductase 2
c20249_g1	sp|Q8S944|DRP3A_ARATH	DRP3A	Dynamin-related protein 3A
c20271_g1	sp|Q04222|TRA1_COMTE	TRA1	Transposase for insertion sequence element IS1071 in transposon Tn5271		L	Replication, recombination and repair	DUF4158
c20290_g1	sp|Q94AG2|SERK1_ARATH	SERK1	Somatic embryogenesis receptor kinase 1
c20310_g1	sp|Q9XIE6|ALA3_ARATH	ALA3	Phospholipid-transporting ATPase 3	GO:0003674,GO:0003824,GO:0004012,GO:0005215,GO:0005319,GO:0005548,GO:0005575,GO:0005622,GO:0005623,GO:0005737,GO:0005768,GO:0005794,GO:0005802,GO:0005886,GO:0006810,GO:0006811,GO:0006820,GO:0006869,GO:0006900,GO:0006996,GO:0007275,GO:0008150,GO:0009987,GO:0010876,GO:0012505,GO:0015711,GO:0015748,GO:0015914,GO:0016020,GO:0016043,GO:0016050,GO:0016192,GO:0016462,GO:0016787,GO:0016817,GO:0016818,GO:…	P	Inorganic ion transport and metabolism	Cation_ATPase
c20328_g1	sp|P0C2F6|RNHX1_ARATH	RNHX1	Putative ribonuclease H protein At1g65750		E	Amino acid transport and metabolism
c20332_g1	sp|O04200|PXN_ARATH	PXN	Peroxisomal nicotinamide adenine dinucleotide carrier	GO:0000295,GO:0003674,GO:0005215,GO:0005346,GO:0005347,GO:0005575,GO:0005622,GO:0005623,GO:0005737,GO:0005739,GO:0005740,GO:0005743,GO:0005773,GO:0005774,GO:0005777,GO:0005778,GO:0005779,GO:0006810,GO:0006811,GO:0006812,GO:0006820,GO:0006839,GO:0006855,GO:0006862,GO:0008150,GO:0008324,GO:0008509,GO:0008514,GO:0009987,GO:0015075,GO:0015101,GO:0015215,GO:0015216,GO:0015217,GO:0015228,GO:0015230,GO:…	C	Energy production and conversion	Mito_carr
c20336_g1	sp|Q8LNZ5|XTHB_PHAAN	XTHB	Probable xyloglucan endotransglucosylase/hydrolase protein B		G	Carbohydrate transport and metabolism
c20349_g1	sp|P60372|KR104_HUMAN	KR104	Keratin-associated protein 10-4
c20360_g1	sp|Q6NLQ6|CDPKW_ARATH	CDPKW	Calcium-dependent protein kinase 32	GO:0001101,GO:0003674,GO:0003824,GO:0004672,GO:0004674,GO:0004683,GO:0005488,GO:0005515,GO:0005516,GO:0005575,GO:0005622,GO:0005623,GO:0005634,GO:0005737,GO:0005886,GO:0006464,GO:0006468,GO:0006793,GO:0006796,GO:0006807,GO:0007154,GO:0007165,GO:0008150,GO:0008152,GO:0009719,GO:0009725,GO:0009737,GO:0009738,GO:0009755,GO:0009931,GO:0009987,GO:0010033,GO:0010857,GO:0016020,GO:0016301,GO:0016310,GO:…	T	Signal transduction mechanisms
c20361_g1	sp|Q0WT48|DNJ21_ARATH	DNJ21	DnaJ protein ERDJ2A	GO:0001655,GO:0001889,GO:0005575,GO:0005622,GO:0005623,GO:0005737,GO:0005783,GO:0005789,GO:0006605,GO:0006612,GO:0006613,GO:0006614,GO:0006620,GO:0006807,GO:0006810,GO:0006886,GO:0007275,GO:0007568,GO:0008104,GO:0008150,GO:0008152,GO:0010259,GO:0012505,GO:0015031,GO:0015833,GO:0016020,GO:0031984,GO:0032501,GO:0032502,GO:0033036,GO:0033365,GO:0034613,GO:0042175,GO:0042886,GO:0043226,GO:0043227,GO:…	U	Intracellular trafficking, secretion, and vesicular transport	DnaJ
c20362_g1					I	Lipid transport and metabolism	Methyltransf_25
c20368_g1	sp|P18260|ATPAM_HELAN	ATPAM	ATP synthase subunit alpha, mitochondrial
c20373_g1	sp|Q9ZSS6|THD1_ARATH	THD1	Threonine dehydratase biosynthetic, chloroplastic		E	Amino acid transport and metabolism	PALP
c20415_g1	sp|Q9SX78|CXE2_ARATH	CXE2	Probable carboxylesterase 2				Abhydrolase_3
c20421_g1	sp|A2Z259|ZHD1_ORYSI	ZHD1	Zinc-finger homeodomain protein 1
c20471_g1	sp|O80470|GDL38_ARATH	GDL38	GDSL esterase/lipase At2g23540
c20472_g1	sp|Q9SKK0|EBF1_ARATH	EBF1	EIN3-binding F-box protein 1
c20473_g1	sp|Q9M088|E135_ARATH	E135	Glucan endo-1,3-beta-glucosidase 5	GO:0001871,GO:0003674,GO:0003824,GO:0004553,GO:0005488,GO:0005575,GO:0005576,GO:0005623,GO:0005886,GO:0005911,GO:0008150,GO:0009506,GO:0009664,GO:0009987,GO:0016020,GO:0016043,GO:0016787,GO:0016798,GO:0030054,GO:0030246,GO:0030247,GO:0031224,GO:0031225,GO:0031226,GO:0044425,GO:0044459,GO:0044464,GO:0045229,GO:0046658,GO:0048046,GO:0055044,GO:0071554,GO:0071555,GO:0071669,GO:0071840,GO:0071944	G	Carbohydrate transport and metabolism	Glyco_hydro_17
c20502_g1	sp|O22224|NP93A_ARATH	NP93A	Nuclear pore complex protein NUP93A	GO:0003674,GO:0005198,GO:0005575,GO:0005622,GO:0005623,GO:0005634,GO:0005635,GO:0005643,GO:0005730,GO:0005911,GO:0006403,GO:0006405,GO:0006406,GO:0006606,GO:0006611,GO:0006810,GO:0006886,GO:0006913,GO:0006996,GO:0006997,GO:0006999,GO:0008104,GO:0008150,GO:0008152,GO:0009506,GO:0009987,GO:0010467,GO:0012505,GO:0015031,GO:0015833,GO:0015931,GO:0016043,GO:0016973,GO:0017038,GO:0017056,GO:0022607,GO:…	D	Cell cycle control, cell division, chromosome partitioning	Nic96
c20516_g1	sp|Q7LHG5|YI31B_YEAST	YI31B	Transposon Ty3-I Gag-Pol polyprotein		L	Replication, recombination and repair
c20526_g1	sp|P22699|GUN6_DICDI	GUN6	Endoglucanase
c20544_g1	sp|Q8LPT1|AB6B_ARATH	AB6B	ABC transporter B family member 6
c20547_g1	sp|P49637|R27A3_ARATH	R27A3	60S ribosomal protein L27a-3
c20549_g1					S	Function unknown
c20555_g1	sp|Q8VZE9|U73B1_ARATH	U73B1	UDP-glycosyltransferase 73B1
c20563_g1	sp|P03554|POL_CAMVS	POL	Enzymatic polyprotein		L	Replication, recombination and repair	RVT_1
c20584_g1	sp|Q9C9Z1|ZTP50_ARATH	ZTP50	Putative zinc transporter At3g08650	GO:0000041,GO:0003674,GO:0005215,GO:0005385,GO:0005575,GO:0006810,GO:0006811,GO:0006812,GO:0006829,GO:0008150,GO:0008324,GO:0015075,GO:0015318,GO:0016020,GO:0022857,GO:0022890,GO:0030001,GO:0034220,GO:0046873,GO:0046915,GO:0051179,GO:0051234,GO:0055085,GO:0070838,GO:0071577,GO:0072509,GO:0072511,GO:0098655,GO:0098660,GO:0098662	P	Inorganic ion transport and metabolism
c20609_g1	sp|Q9SMM9|CXE13_ARATH	CXE13	Probable carboxylesterase 13
c20620_g1	sp|Q6L4V0|MSH5_ORYSJ	MSH5	DNA mismatch repair protein MSH5	GO:0000003,GO:0000228,GO:0000280,GO:0000710,GO:0000712,GO:0000793,GO:0000794,GO:0000795,GO:0003674,GO:0003676,GO:0003677,GO:0003690,GO:0003824,GO:0005488,GO:0005575,GO:0005622,GO:0005623,GO:0005634,GO:0005694,GO:0006139,GO:0006259,GO:0006281,GO:0006298,GO:0006310,GO:0006725,GO:0006807,GO:0006950,GO:0006974,GO:0006996,GO:0007049,GO:0007059,GO:0007127,GO:0007129,GO:0007131,GO:0008094,GO:0008150,GO:…	L	Replication, recombination and repair
c20631_g1	sp|O81644|VILI2_ARATH	VILI2	Villin-2
c20640_g1	sp|Q94JM3|ARFB_ARATH	ARFB	Auxin response factor 2	GO:0000003,GO:0003006,GO:0003674,GO:0005488,GO:0005515,GO:0007275,GO:0007568,GO:0008150,GO:0009835,GO:0009836,GO:0009909,GO:0009911,GO:0010154,GO:0021700,GO:0022414,GO:0032501,GO:0032502,GO:0042802,GO:0042803,GO:0046982,GO:0046983,GO:0048518,GO:0048580,GO:0048582,GO:0048608,GO:0048731,GO:0048831,GO:0048856,GO:0050789,GO:0050793,GO:0051094,GO:0051239,GO:0051240,GO:0061458,GO:0065007,GO:0071695,GO:…	K	Transcription
c20644_g1	sp|Q9LQV2|RDR1_ARATH	RDR1	RNA-dependent RNA polymerase 1
c20664_g1	sp|D4N500|DIOX1_PAPSO	DIOX1	Thebaine 6-O-demethylase
c20670_g1					E	Amino acid transport and metabolism
c20696_g1	sp|B8B350|CSTR1_ORYSI	CSTR1	CMP-sialic acid transporter 1
c20722_g1				GO:0003674,GO:0003824,GO:0004175,GO:0004252,GO:0005575,GO:0005618,GO:0005622,GO:0005623,GO:0005737,GO:0005794,GO:0005911,GO:0006508,GO:0006807,GO:0008150,GO:0008152,GO:0008233,GO:0008236,GO:0009505,GO:0009506,GO:0012505,GO:0016787,GO:0017171,GO:0019538,GO:0030054,GO:0030312,GO:0043170,GO:0043226,GO:0043227,GO:0043229,GO:0043231,GO:0044238,GO:0044424,GO:0044444,GO:0044464,GO:0055044,GO:0070011,GO:…	G	Carbohydrate transport and metabolism
c20762_g1	sp|Q7XZU0|SAC9_ARATH	SAC9	Probable phosphoinositide phosphatase SAC9	GO:0003674,GO:0003824,GO:0004672,GO:0005102,GO:0005488,GO:0005515,GO:0005575,GO:0005623,GO:0005886,GO:0005911,GO:0006464,GO:0006468,GO:0006793,GO:0006796,GO:0006807,GO:0006950,GO:0006952,GO:0008150,GO:0008152,GO:0009506,GO:0009605,GO:0009607,GO:0009617,GO:0009987,GO:0010941,GO:0016020,GO:0016301,GO:0016310,GO:0016740,GO:0016772,GO:0016773,GO:0019538,GO:0030054,GO:0031347,GO:0031348,GO:0033612,GO:…	I	Lipid transport and metabolism
c20764_g1	sp|I1RCN9|VELB_GIBZE	VELB	Velvet complex subunit B
c20772_g1	sp|P43298|TMK1_ARATH	TMK1	Receptor protein kinase TMK1				Pkinase
c20775_g1	sp|A7PW81|PGIP_VITVI	PGIP	Polygalacturonase inhibitor	GO:0000003,GO:0003002,GO:0003006,GO:0003674,GO:0004857,GO:0007275,GO:0007389,GO:0008150,GO:0009791,GO:0009908,GO:0022414,GO:0030234,GO:0032501,GO:0032502,GO:0043086,GO:0044092,GO:0048367,GO:0048608,GO:0048731,GO:0048832,GO:0048833,GO:0048856,GO:0050789,GO:0050790,GO:0050793,GO:0061458,GO:0065007,GO:0065009,GO:0090567,GO:0098772			LRRNT_2
c20779_g1	sp|Q7PC88|AB31G_ARATH	AB31G	ABC transporter G family member 31
c20781_g1	sp|Q9LHT0|TRNHF_ARATH	TRNHF	Tropinone reductase homolog At5g06060				adh_short
c20787_g1	sp|H3K2Y6|MED12_ARATH	MED12	Mediator of RNA polymerase II transcription subunit 12
c20807_g1	sp|P92519|M810_ARATH	M810	Uncharacterized mitochondrial protein AtMg00810
c20813_g1	sp|P92520|M820_ARATH	M820	Uncharacterized mitochondrial protein AtMg00820	GO:0003674,GO:0003676,GO:0003723,GO:0003824,GO:0004518,GO:0004519,GO:0005488,GO:0005575,GO:0005622,GO:0005623,GO:0005737,GO:0005739,GO:0006139,GO:0006725,GO:0006807,GO:0008150,GO:0008152,GO:0009451,GO:0009987,GO:0016070,GO:0016787,GO:0016788,GO:0034641,GO:0043170,GO:0043226,GO:0043227,GO:0043229,GO:0043231,GO:0043412,GO:0044237,GO:0044238,GO:0044424,GO:0044444,GO:0044464,GO:0046483,GO:0071704,GO:…	L	Replication, recombination and repair
c20832_g1	sp|P10978|POLX_TOBAC	POLX	Retrovirus-related Pol polyprotein from transposon TNT 1-94
c20848_g1	sp|Q12788|TBL3_HUMAN	TBL3	Transducin beta-like protein 3	GO:0000462,GO:0003674,GO:0003676,GO:0003723,GO:0005488,GO:0005575,GO:0005622,GO:0005623,GO:0005634,GO:0005654,GO:0005730,GO:0006139,GO:0006364,GO:0006396,GO:0006725,GO:0006807,GO:0008150,GO:0008152,GO:0009987,GO:0010467,GO:0016070,GO:0016072,GO:0022613,GO:0030490,GO:0030515,GO:0030684,GO:0030686,GO:0031974,GO:0031981,GO:0032040,GO:0032991,GO:0034388,GO:0034470,GO:0034641,GO:0034660,GO:0042254,GO:…	A	RNA processing and modification	Utp13,WD40
c20858_g1	sp|P82353|NLTP2_PRUAR	NLTP2	Non-specific lipid-transfer protein 2		S	Function unknown
c20862_g1	sp|Q7LHG5|YI31B_YEAST	YI31B	Transposon Ty3-I Gag-Pol polyprotein	GO:0000943,GO:0003674,GO:0003676,GO:0003723,GO:0003824,GO:0003887,GO:0003964,GO:0004518,GO:0004540,GO:0005488,GO:0005575,GO:0005622,GO:0005623,GO:0005634,GO:0006139,GO:0006259,GO:0006278,GO:0006508,GO:0006725,GO:0006807,GO:0008150,GO:0008152,GO:0008233,GO:0009058,GO:0009059,GO:0009987,GO:0016070,GO:0016740,GO:0016772,GO:0016779,GO:0016787,GO:0016788,GO:0018130,GO:0019438,GO:0019538,GO:0032196,GO:…	H	Coenzyme transport and metabolism	rve
c20869_g1	sp|A2YGP6|USP_ORYSI	USP	UDP-sugar pyrophosphorylase	GO:0003674,GO:0003824,GO:0003983,GO:0005575,GO:0005622,GO:0005623,GO:0005737,GO:0005829,GO:0006011,GO:0006082,GO:0006139,GO:0006725,GO:0006793,GO:0006807,GO:0007275,GO:0008150,GO:0008152,GO:0009058,GO:0009225,GO:0009226,GO:0009555,GO:0009987,GO:0010035,GO:0010038,GO:0010491,GO:0016740,GO:0016772,GO:0016779,GO:0017103,GO:0018130,GO:0019438,GO:0019752,GO:0032501,GO:0032502,GO:0033356,GO:0034641,GO:…	M	Cell wall/membrane/envelope biogenesis
c20871_g1	sp|Q98TX3|PDCD4_CHICK	PDCD4	Programmed cell death protein 4		T	Signal transduction mechanisms	MA3
c20884_g1	sp|P0C2F6|RNHX1_ARATH	RNHX1	Putative ribonuclease H protein At1g65750
c20887_g1	sp|P98184|RIP2_BRYDI	RIP2	Ribosome-inactivating protein bryodin II				RIP
c20900_g1				GO:0003674,GO:0003824,GO:0004857,GO:0005575,GO:0005623,GO:0006950,GO:0008150,GO:0009266,GO:0009409,GO:0009605,GO:0009607,GO:0009620,GO:0009628,GO:0009719,GO:0009725,GO:0009741,GO:0010033,GO:0014070,GO:0016787,GO:0016788,GO:0030234,GO:0030599,GO:0033993,GO:0042221,GO:0043086,GO:0043207,GO:0044092,GO:0044464,GO:0046910,GO:0050790,GO:0050896,GO:0051704,GO:0051707,GO:0052689,GO:0065007,GO:0065009,GO:…	G	Carbohydrate transport and metabolism
c20918_g1	sp|Q9LQL2|PTR14_ARATH	PTR14	Protein NRT1/ PTR FAMILY 7.3
c20941_g1	sp|Q39030|KPK2_ARATH	KPK2	Serine/threonine-protein kinase AtPK2/AtPK19
c20946_g1	sp|O80450|TGT3B_ARATH	TGT3B	Trihelix transcription factor GT-3b	GO:0000981,GO:0003674,GO:0003676,GO:0003677,GO:0003700,GO:0005488,GO:0005515,GO:0005575,GO:0005622,GO:0005623,GO:0005634,GO:0005654,GO:0005730,GO:0006355,GO:0006357,GO:0008150,GO:0009889,GO:0010468,GO:0010556,GO:0016592,GO:0019219,GO:0019222,GO:0031323,GO:0031326,GO:0031974,GO:0031981,GO:0032991,GO:0042802,GO:0043226,GO:0043227,GO:0043228,GO:0043229,GO:0043231,GO:0043232,GO:0043233,GO:0043565,GO:…	K	Transcription	Myb_DNA-bind_4	Trihelix
c20987_g1	sp|Q43116|PDI_RICCO	PDI	Protein disulfide-isomerase
c20996_g1	sp|Q9M015|Y5161_ARATH	Y5161	Uncharacterized protein At5g01610
c21000_g1	sp|Q9SJ81|FLA7_ARATH	FLA7	Fasciclin-like arabinogalactan protein 7	GO:0005575,GO:0005623,GO:0005886,GO:0016020,GO:0031224,GO:0031225,GO:0031226,GO:0044425,GO:0044459,GO:0044464,GO:0046658,GO:0071944	S	Function unknown
c21023_g1	sp|O49607|SBT16_ARATH	SBT16	Subtilisin-like protease SBT1.6
c21031_g1	sp|Q9SNE5|IRX15_ARATH	IRX15	Protein IRREGULAR XYLEM 15
c21032_g1	sp|Q9SMP5|C94B3_ARATH	C94B3	Cytochrome P450 94B3		Q	Secondary metabolites biosynthesis, transport, and catabolism
c21044_g1	sp|Q0JKM9|MAN1_ORYSJ	MAN1	Mannan endo-1,4-beta-mannosidase 1
c21046_g1	sp|Q9LRZ5|PLDZ1_ARATH	PLDZ1	Phospholipase D zeta 1		I	Lipid transport and metabolism
c21060_g1					S	Function unknown	GRP
c21070_g1	sp|P10978|POLX_TOBAC	POLX	Retrovirus-related Pol polyprotein from transposon TNT 1-94
c21095_g1	sp|P10978|POLX_TOBAC	POLX	Retrovirus-related Pol polyprotein from transposon TNT 1-94
c21117_g1	sp|Q9SXS2|SUT33_ARATH	SUT33	Probable sulfate transporter 3.3
c21143_g1	sp|Q43468|HSOP1_SOYBN	HSOP1	Hsp70-Hsp90 organizing protein 1	GO:0003674,GO:0005488,GO:0005515,GO:0008150,GO:0009987,GO:0016043,GO:0022607,GO:0031072,GO:0034622,GO:0043933,GO:0044085,GO:0051131,GO:0051879,GO:0065003,GO:0070678,GO:0071840	O	Post-translational modification, protein turnover, and chaperones
c21146_g1	sp|Q93WT0|WRK31_ARATH	WRK31	Probable WRKY transcription factor 31	GO:0001067,GO:0003674,GO:0003676,GO:0003677,GO:0003700,GO:0005488,GO:0006355,GO:0006950,GO:0007154,GO:0008150,GO:0009267,GO:0009605,GO:0009889,GO:0009890,GO:0009892,GO:0009987,GO:0009991,GO:0010033,GO:0010036,GO:0010200,GO:0010243,GO:0010468,GO:0010556,GO:0010558,GO:0010605,GO:0010629,GO:0016036,GO:0019219,GO:0019222,GO:0031323,GO:0031324,GO:0031326,GO:0031327,GO:0031667,GO:0031668,GO:0031669,GO:…	K	Transcription
c21172_g1					O	Post-translational modification, protein turnover, and chaperones
c21210_g1	sp|Q8GXN2|PTR47_ARATH	PTR47	Protein NRT1/ PTR FAMILY 7.2		E	Amino acid transport and metabolism
c21212_g1	sp|Q9LDH3|PT112_ARATH	PT112	Probable sugar phosphate/phosphate translocator At1g12500
c21242_g1					S	Function unknown
c21248_g1	sp|P43510|CPR6_CAEEL	CPR6	Cathepsin B-like cysteine proteinase 6	GO:0000323,GO:0005575,GO:0005622,GO:0005623,GO:0005737,GO:0005764,GO:0005773,GO:0043226,GO:0043227,GO:0043229,GO:0043231,GO:0044424,GO:0044444,GO:0044464	O	Post-translational modification, protein turnover, and chaperones	Peptidase_C1
c21250_g1	sp|O22190|GH33_ARATH	GH33	Indole-3-acetic acid-amido synthetase GH3.3
c21265_g1	sp|Q84JL3|SINA3_ARATH	SINA3	E3 ubiquitin-protein ligase SINAT3	GO:0003674,GO:0003824,GO:0004842,GO:0005575,GO:0005622,GO:0005623,GO:0005737,GO:0005739,GO:0006464,GO:0006807,GO:0008150,GO:0008152,GO:0009987,GO:0016567,GO:0016740,GO:0019538,GO:0019787,GO:0032446,GO:0036211,GO:0043170,GO:0043226,GO:0043227,GO:0043229,GO:0043231,GO:0043412,GO:0044237,GO:0044238,GO:0044260,GO:0044267,GO:0044424,GO:0044444,GO:0044464,GO:0061630,GO:0061659,GO:0070647,GO:0071704,GO:…	O	Post-translational modification, protein turnover, and chaperones
c21269_g1	sp|P36181|HSP80_SOLLC	HSP80	Heat shock cognate protein 80		O	Post-translational modification, protein turnover, and chaperones
c21298_g1	sp|Q6DBP4|PAE8_ARATH	PAE8	Pectin acetylesterase 8	GO:0003674,GO:0003824,GO:0005575,GO:0005618,GO:0005622,GO:0005623,GO:0005737,GO:0005829,GO:0005886,GO:0005911,GO:0008150,GO:0009505,GO:0009506,GO:0009987,GO:0016020,GO:0016043,GO:0016787,GO:0016788,GO:0030054,GO:0030312,GO:0044424,GO:0044444,GO:0044464,GO:0045229,GO:0052689,GO:0052793,GO:0055044,GO:0071554,GO:0071555,GO:0071840,GO:0071944	M	Cell wall/membrane/envelope biogenesis	PAE
c21310_g1				GO:0000775,GO:0000776,GO:0003674,GO:0005488,GO:0005515,GO:0005575,GO:0005622,GO:0005623,GO:0005694,GO:0005737,GO:0005813,GO:0005815,GO:0005856,GO:0005874,GO:0005875,GO:0005938,GO:0007154,GO:0007165,GO:0008017,GO:0008092,GO:0008104,GO:0008150,GO:0009987,GO:0015630,GO:0015631,GO:0017016,GO:0017048,GO:0019899,GO:0019932,GO:0019933,GO:0019935,GO:0023052,GO:0031267,GO:0031592,GO:0032991,GO:0033036,GO:…	S	Function unknown
c21321_g1	sp|Q9ST27|PHOT2_ORYSJ	PHOT2	Phototropin-2	GO:0000166,GO:0003674,GO:0003676,GO:0003723,GO:0003729,GO:0003824,GO:0004672,GO:0004674,GO:0005488,GO:0005515,GO:0005575,GO:0005622,GO:0005623,GO:0005634,GO:0005737,GO:0005773,GO:0005794,GO:0005886,GO:0006464,GO:0006468,GO:0006793,GO:0006796,GO:0006807,GO:0006996,GO:0007154,GO:0007165,GO:0007623,GO:0008150,GO:0008152,GO:0009314,GO:0009416,GO:0009605,GO:0009606,GO:0009628,GO:0009637,GO:0009638,GO:…	T	Signal transduction mechanisms
c21341_g1	sp|Q946J2|SUVR1_ARATH	SUVR1	Probable inactive histone-lysine N-methyltransferase SUVR1				WIYLD
c21346_g1	sp|O82741|SGR1_ARATH	SGR1	Protein STAY-GREEN 1, chloroplastic
c21351_g1	sp|Q9LNG5|PPP7L_ARATH	PPP7L	Serine/threonine-protein phosphatase 7 long form homolog
c21388_g1	sp|P83332|TLP1_PRUPE	TLP1	Thaumatin-like protein 1	GO:0008150,GO:0009605,GO:0009607,GO:0009617,GO:0009719,GO:0009723,GO:0009725,GO:0010033,GO:0042221,GO:0043207,GO:0050896,GO:0051704,GO:0051707	O	Post-translational modification, protein turnover, and chaperones
c21426_g1	sp|Q8LL04|CPL3_ARATH	CPL3	RNA polymerase II C-terminal domain phosphatase-like 3
c21454_g1	sp|P40978|RS19_ORYSJ	RS19	40S ribosomal protein S19		J	Translation, ribosomal structure and biogenesis
c21478_g1	sp|P91167|ARPC5_CAEEL	ARPC5	Probable actin-related protein 2/3 complex subunit 5
c21490_g1	sp|Q9ZVH4|CUL3A_ARATH	CUL3A	Cullin-3A	GO:0000151,GO:0003674,GO:0005488,GO:0005515,GO:0005575,GO:0005622,GO:0005623,GO:0005737,GO:0005829,GO:0008150,GO:0009314,GO:0009416,GO:0009628,GO:0009639,GO:0009909,GO:0009911,GO:0019899,GO:0031461,GO:0031625,GO:0032991,GO:0044389,GO:0044424,GO:0044444,GO:0044464,GO:0048518,GO:0048580,GO:0048582,GO:0048831,GO:0050789,GO:0050793,GO:0050896,GO:0051094,GO:0051239,GO:0051240,GO:0065007,GO:1902494,GO:…	D	Cell cycle control, cell division, chromosome partitioning
c21518_g1					KL
c21543_g1	sp|Q9S9Q9|Y1044_ARATH	Y1044	BTB/POZ domain-containing protein At1g30440
c21549_g1	sp|P20478|GLNA2_DROME	GLNA2	Glutamine synthetase 2 cytoplasmic		E	Amino acid transport and metabolism
c21551_g1	sp|P46561|ATPB_CAEEL	ATPB	ATP synthase subunit beta, mitochondrial	GO:0000003,GO:0000166,GO:0000275,GO:0001525,GO:0001568,GO:0001944,GO:0002119,GO:0002164,GO:0003006,GO:0003008,GO:0003674,GO:0003824,GO:0005102,GO:0005215,GO:0005488,GO:0005509,GO:0005515,GO:0005524,GO:0005575,GO:0005622,GO:0005623,GO:0005737,GO:0005739,GO:0005740,GO:0005743,GO:0005753,GO:0005754,GO:0005759,GO:0005886,GO:0005929,GO:0006091,GO:0006119,GO:0006139,GO:0006163,GO:0006164,GO:0006629,GO:…	C	Energy production and conversion
c21573_g1	sp|Q9SD39|PMTR_ARATH	PMTR	Probable methyltransferase PMT27
c21605_g1	sp|Q9LS54|VQ20_ARATH	VQ20	VQ motif-containing protein 20		S	Function unknown	VQ
c21609_g1							Root_cap
c21675_g1	sp|B1Q3J6|DNM1B_ORYSJ	DNM1B	DNA (cytosine-5)-methyltransferase 1B	GO:0006139,GO:0006259,GO:0006304,GO:0006305,GO:0006306,GO:0006725,GO:0006807,GO:0008150,GO:0008152,GO:0009892,GO:0009987,GO:0010216,GO:0010424,GO:0010468,GO:0010605,GO:0010629,GO:0016458,GO:0019222,GO:0032259,GO:0032776,GO:0034641,GO:0043170,GO:0043412,GO:0043414,GO:0044237,GO:0044238,GO:0044260,GO:0044728,GO:0046483,GO:0048519,GO:0050789,GO:0060255,GO:0065007,GO:0071704,GO:0090304,GO:1901360	B	Chromatin structure and dynamics	BAH
c21682_g1	sp|Q8VZ80|PLT5_ARATH	PLT5	Polyol transporter 5
c21684_g1	sp|Q9LSC2|Y3589_ARATH	Y3589	PTI1-like tyrosine-protein kinase At3g15890	GO:0003674,GO:0003824,GO:0004672,GO:0004674,GO:0004675,GO:0004888,GO:0005575,GO:0005623,GO:0005886,GO:0006464,GO:0006468,GO:0006793,GO:0006796,GO:0006807,GO:0007154,GO:0007165,GO:0007166,GO:0007167,GO:0007178,GO:0008150,GO:0008152,GO:0009987,GO:0016020,GO:0016301,GO:0016310,GO:0016740,GO:0016772,GO:0016773,GO:0019199,GO:0019538,GO:0023052,GO:0036211,GO:0038023,GO:0043170,GO:0043412,GO:0044237,GO:…	T	Signal transduction mechanisms
c21697_g1	sp|Q9ZUZ2|CAMK3_ARATH	CAMK3	CDPK-related kinase 3
c21698_g1	sp|P14381|YTX2_XENLA	YTX2	Transposon TX1 uncharacterized 149 kDa protein
c21708_g1	sp|P10978|POLX_TOBAC	POLX	Retrovirus-related Pol polyprotein from transposon TNT 1-94
c21746_g1	sp|Q9SF09|ANT1_ARATH	ANT1	Amino acid transporter ANT1	GO:0003333,GO:0003674,GO:0005215,GO:0005342,GO:0005575,GO:0005622,GO:0005623,GO:0005737,GO:0005783,GO:0005789,GO:0006810,GO:0006811,GO:0006820,GO:0006865,GO:0008150,GO:0008509,GO:0008514,GO:0009605,GO:0009607,GO:0009624,GO:0012505,GO:0015075,GO:0015171,GO:0015173,GO:0015175,GO:0015318,GO:0015711,GO:0015801,GO:0015804,GO:0015849,GO:0016020,GO:0022857,GO:0031984,GO:0034220,GO:0042175,GO:0043207,GO:…	E	Amino acid transport and metabolism	Aa_trans
c21759_g1	sp|Q0IWL9|GRS11_ORYSJ	GRS11	Monothiol glutaredoxin-S11	GO:0005575,GO:0005622,GO:0005623,GO:0005737,GO:0005829,GO:0006810,GO:0006950,GO:0006974,GO:0008150,GO:0008152,GO:0009266,GO:0009408,GO:0009628,GO:0009914,GO:0009926,GO:0009987,GO:0010817,GO:0033554,GO:0044237,GO:0044424,GO:0044444,GO:0044464,GO:0050789,GO:0050794,GO:0050896,GO:0051179,GO:0051234,GO:0051716,GO:0051726,GO:0060918,GO:0065007,GO:0065008,GO:0072593	O	Post-translational modification, protein turnover, and chaperones	Glutaredoxin
c21867_g1	sp|P31110|TLP_ORYSJ	TLP	Thaumatin-like protein
c21876_g1	sp|F4JL28|EBS_ARATH	EBS	Chromatin remodeling protein EBS
c21883_g1	sp|Q9SGW3|PSD8A_ARATH	PSD8A	26S proteasome non-ATPase regulatory subunit 8 homolog A
c21896_g1	sp|Q0D9R7|ARFS_ORYSJ	ARFS	Auxin response factor 19
c21904_g1	sp|Q67VS7|CSLA9_ORYSJ	CSLA9	Probable mannan synthase 9	GO:0000030,GO:0003674,GO:0003824,GO:0008150,GO:0008152,GO:0009292,GO:0009294,GO:0009605,GO:0009607,GO:0009617,GO:0009987,GO:0016740,GO:0016757,GO:0016758,GO:0019187,GO:0043207,GO:0044764,GO:0050896,GO:0051704,GO:0051707,GO:0051753,GO:0070085,GO:0097502	M	Cell wall/membrane/envelope biogenesis	Glycos_transf_2
c21909_g1	sp|Q6NMB6|UTR5B_ARATH	UTR5B	UDP-galactose/UDP-glucose transporter 5B	GO:0000139,GO:0000295,GO:0003674,GO:0005215,GO:0005346,GO:0005575,GO:0005622,GO:0005623,GO:0005737,GO:0005783,GO:0005789,GO:0005794,GO:0006810,GO:0006811,GO:0006820,GO:0006862,GO:0008150,GO:0008509,GO:0008514,GO:0012505,GO:0015075,GO:0015215,GO:0015216,GO:0015605,GO:0015711,GO:0015748,GO:0015865,GO:0015868,GO:0015931,GO:0015932,GO:0016020,GO:0016021,GO:0022857,GO:0030173,GO:0030176,GO:0031090,GO:…	G	Carbohydrate transport and metabolism
c21914_g1					Q	Secondary metabolites biosynthesis, transport, and catabolism
c21915_g1	sp|C0LGD7|Y1684_ARATH	Y1684	Probable LRR receptor-like serine/threonine-protein kinase At1g06840	GO:0005575,GO:0005623,GO:0005886,GO:0016020,GO:0044464,GO:0071944	T	Signal transduction mechanisms
c21930_g1	sp|O82261|DEGP2_ARATH	DEGP2	Protease Do-like 2, chloroplastic	GO:0003674,GO:0003824,GO:0004175,GO:0004252,GO:0005575,GO:0005622,GO:0005623,GO:0005737,GO:0006091,GO:0006508,GO:0006807,GO:0006996,GO:0008150,GO:0008152,GO:0008233,GO:0008236,GO:0009056,GO:0009057,GO:0009507,GO:0009526,GO:0009532,GO:0009533,GO:0009534,GO:0009535,GO:0009536,GO:0009570,GO:0009579,GO:0009657,GO:0009658,GO:0009765,GO:0009941,GO:0009987,GO:0010206,GO:0015979,GO:0016020,GO:0016043,GO:…	O	Post-translational modification, protein turnover, and chaperones
c21948_g1	sp|Q05001|NCPR_CATRO	NCPR	NADPH--cytochrome P450 reductase	GO:0003674,GO:0003824,GO:0003958,GO:0005575,GO:0005622,GO:0005623,GO:0005737,GO:0005783,GO:0006725,GO:0008150,GO:0008152,GO:0009507,GO:0009536,GO:0009698,GO:0009987,GO:0012505,GO:0016491,GO:0016651,GO:0016653,GO:0019748,GO:0043226,GO:0043227,GO:0043229,GO:0043231,GO:0044237,GO:0044424,GO:0044444,GO:0044464,GO:0055114,GO:0071704,GO:1901360	C	Energy production and conversion	FAD_binding_1,Flavodoxin_1
c21969_g1					S	Function unknown	Methyltransf_11
c21992_g1	sp|O49696|ALMTC_ARATH	ALMTC	Aluminum-activated malate transporter 12	GO:0000325,GO:0003674,GO:0005215,GO:0005310,GO:0005342,GO:0005575,GO:0005622,GO:0005623,GO:0005737,GO:0005773,GO:0005774,GO:0006810,GO:0006811,GO:0006820,GO:0006835,GO:0008150,GO:0008509,GO:0008514,GO:0009705,GO:0009987,GO:0010118,GO:0012505,GO:0015075,GO:0015140,GO:0015318,GO:0015556,GO:0015711,GO:0015740,GO:0015743,GO:0015849,GO:0016020,GO:0022857,GO:0031090,GO:0034220,GO:0043226,GO:0043227,GO:…	S	Function unknown	ALMT
c22011_g1	sp|A5PKK7|GORAB_BOVIN	GORAB	RAB6-interacting golgin		S	Function unknown	Transcrip_act
c22013_g1	sp|Q9FNB5|AB6G_ARATH	AB6G	ABC transporter G family member 6				ABC_tran
c22022_g1	sp|Q9LXD9|PME51_ARATH	PME51	Probable pectinesterase/pectinesterase inhibitor 51
c22031_g1	sp|Q1PE51|QWRF7_ARATH	QWRF7	QWRF motif-containing protein 7		S	Function unknown
c22039_g1				GO:0000724,GO:0000725,GO:0003674,GO:0003676,GO:0003677,GO:0003678,GO:0003824,GO:0004003,GO:0004386,GO:0005488,GO:0005575,GO:0005622,GO:0005623,GO:0005634,GO:0005694,GO:0005737,GO:0006139,GO:0006259,GO:0006281,GO:0006302,GO:0006310,GO:0006725,GO:0006807,GO:0006950,GO:0006974,GO:0006996,GO:0008026,GO:0008094,GO:0008150,GO:0008152,GO:0009378,GO:0009987,GO:0016043,GO:0016462,GO:0016787,GO:0016817,GO:…	S	Function unknown
c22046_g1	sp|Q00451|PRF1_SOLLC	PRF1	36.4 kDa proline-rich protein
c22048_g1	sp|Q9SYX2|SPA1_ARATH	SPA1	Protein SUPPRESSOR OF PHYA-105 1	GO:0000003,GO:0000151,GO:0003006,GO:0003674,GO:0005488,GO:0005515,GO:0005575,GO:0005622,GO:0005623,GO:0005634,GO:0005654,GO:0006996,GO:0007154,GO:0007165,GO:0007275,GO:0008150,GO:0009314,GO:0009416,GO:0009628,GO:0009637,GO:0009639,GO:0009640,GO:0009648,GO:0009657,GO:0009658,GO:0009791,GO:0009987,GO:0010017,GO:0010099,GO:0010100,GO:0010114,GO:0010218,GO:0010228,GO:0016043,GO:0016604,GO:0022414,GO:…	J	Translation, ribosomal structure and biogenesis
c22050_g1	sp|Q0V7T5|Y1864_ARATH	Y1864	Probable receptor-like protein kinase At1g80640
c22053_g1	sp|O22506|GLNA2_DAUCA	GLNA2	Glutamine synthetase, chloroplastic				Gln-synt_N
c22082_g1	sp|O65857|GSTF1_ORYSJ	GSTF1	Probable glutathione S-transferase GSTF1	GO:0003674,GO:0003824,GO:0004364,GO:0005488,GO:0005515,GO:0005575,GO:0005622,GO:0005623,GO:0005737,GO:0006518,GO:0006575,GO:0006749,GO:0006790,GO:0006807,GO:0006950,GO:0008150,GO:0008152,GO:0009056,GO:0009404,GO:0009407,GO:0009635,GO:0009636,GO:0009987,GO:0016740,GO:0016765,GO:0019748,GO:0032991,GO:0034641,GO:0042221,GO:0042802,GO:0042803,GO:0043603,GO:0044237,GO:0044248,GO:0044424,GO:0044464,GO:…	O	Post-translational modification, protein turnover, and chaperones	GST_C
c22099_g1	sp|F4JY37|RUK_ARATH	RUK	Serine/threonine-protein kinase RUNKEL	GO:0000003,GO:0000226,GO:0000278,GO:0000281,GO:0000910,GO:0000911,GO:0000912,GO:0000914,GO:0001932,GO:0003006,GO:0003674,GO:0005488,GO:0005515,GO:0005575,GO:0005622,GO:0005623,GO:0005737,GO:0005819,GO:0005856,GO:0005911,GO:0006996,GO:0007010,GO:0007017,GO:0007049,GO:0007275,GO:0007349,GO:0007399,GO:0008017,GO:0008092,GO:0008150,GO:0009506,GO:0009524,GO:0009555,GO:0009556,GO:0009574,GO:0009653,GO:…	T	Signal transduction mechanisms
c22101_g1	sp|Q9SGH2|MBD9_ARATH	MBD9	Methyl-CpG-binding domain-containing protein 9		S	Function unknown
c22112_g1	sp|Q9FGH9|E70B1_ARATH	E70B1	Exocyst complex component EXO70B1				Exo70
c22123_g1	sp|Q9CQR4|ACO13_MOUSE	ACO13	Acyl-coenzyme A thioesterase 13		Q	Secondary metabolites biosynthesis, transport, and catabolism	4HBT
c22134_g1					S	Function unknown	DUF639
c22138_g1	sp|P63173|RL38_HUMAN	RL38	60S ribosomal protein L38		J	Translation, ribosomal structure and biogenesis
c22146_g1	sp|Q9ZT82|CALSC_ARATH	CALSC	Callose synthase 12	GO:0000003,GO:0005575,GO:0005623,GO:0005886,GO:0007275,GO:0007623,GO:0008150,GO:0009555,GO:0016020,GO:0032501,GO:0032502,GO:0044464,GO:0048229,GO:0048511,GO:0048856,GO:0071944	M	Cell wall/membrane/envelope biogenesis
c22150_g1				GO:0003674,GO:0003824,GO:0004672,GO:0004674,GO:0005575,GO:0005622,GO:0005623,GO:0005737,GO:0005829,GO:0006464,GO:0006468,GO:0006793,GO:0006796,GO:0006807,GO:0008150,GO:0008152,GO:0009719,GO:0009987,GO:0010033,GO:0016301,GO:0016310,GO:0016740,GO:0016772,GO:0016773,GO:0019538,GO:0036211,GO:0042221,GO:0043170,GO:0043412,GO:0044237,GO:0044238,GO:0044260,GO:0044267,GO:0044424,GO:0044444,GO:0044464,GO:…	T	Signal transduction mechanisms
c22181_g1	sp|O49068|TBG2_ORYSJ	TBG2	Tubulin gamma-2 chain	GO:0000278,GO:0000281,GO:0000902,GO:0000904,GO:0000910,GO:0000911,GO:0005575,GO:0005618,GO:0005622,GO:0005623,GO:0005634,GO:0005635,GO:0005737,GO:0005739,GO:0005856,GO:0005874,GO:0005886,GO:0005938,GO:0007049,GO:0007275,GO:0008150,GO:0009605,GO:0009607,GO:0009624,GO:0009653,GO:0009791,GO:0009826,GO:0009888,GO:0009932,GO:0009987,GO:0010015,GO:0010016,GO:0010053,GO:0010054,GO:0010103,GO:0010374,GO:…	Z	Cytoskeleton
c22185_g1					S	Function unknown
c22201_g1	sp|A2Y8S6|DRE1C_ORYSI	DRE1C	Dehydration-responsive element-binding protein 1C		K	Transcription		ERF
c22228_g1	sp|Q7Y001|AGO12_ORYSJ	AGO12	Protein argonaute 12	GO:0000003,GO:0000228,GO:0000280,GO:0000785,GO:0000790,GO:0003674,GO:0003676,GO:0003723,GO:0005488,GO:0005575,GO:0005622,GO:0005623,GO:0005634,GO:0005694,GO:0005730,GO:0005731,GO:0006325,GO:0006464,GO:0006482,GO:0006807,GO:0006996,GO:0007049,GO:0007140,GO:0007143,GO:0007275,GO:0007276,GO:0007292,GO:0008150,GO:0008152,GO:0008214,GO:0009553,GO:0009555,GO:0009561,GO:0009987,GO:0016043,GO:0016569,GO:…	J	Translation, ribosomal structure and biogenesis
c22240_g1	sp|Q9LYW0|Y5325_ARATH	Y5325	BTB/POZ domain-containing protein At5g03250		S	Function unknown
c22243_g1	sp|Q6Z4G8|COBL1_ORYSJ	COBL1	COBRA-like protein 1	GO:0005575,GO:0005618,GO:0005623,GO:0005886,GO:0006950,GO:0006970,GO:0008150,GO:0009505,GO:0009628,GO:0009651,GO:0009664,GO:0009825,GO:0009832,GO:0009897,GO:0009930,GO:0009986,GO:0009987,GO:0010215,GO:0016020,GO:0016043,GO:0016049,GO:0022607,GO:0030198,GO:0030312,GO:0031224,GO:0031225,GO:0031226,GO:0040007,GO:0042546,GO:0043062,GO:0044085,GO:0044425,GO:0044459,GO:0044464,GO:0045229,GO:0046658,GO:…	S	Function unknown
c22256_g1	sp|Q9LRB0|LCBK1_ARATH	LCBK1	Sphingoid long-chain bases kinase 1	GO:0003674,GO:0003824,GO:0006629,GO:0006643,GO:0006665,GO:0006793,GO:0006796,GO:0006807,GO:0008150,GO:0008152,GO:0008610,GO:0009058,GO:0009987,GO:0016301,GO:0016310,GO:0016740,GO:0016772,GO:0017050,GO:0030148,GO:0044237,GO:0044238,GO:0044249,GO:0044255,GO:0046467,GO:0071704,GO:1901564,GO:1901566,GO:1901576	IT
c22261_g1	sp|Q9SCX8|PPA17_ARATH	PPA17	Purple acid phosphatase 17	GO:0000302,GO:0003674,GO:0003824,GO:0003993,GO:0005575,GO:0005622,GO:0005623,GO:0005737,GO:0005773,GO:0006793,GO:0006796,GO:0006873,GO:0006950,GO:0006979,GO:0008150,GO:0008152,GO:0009636,GO:0009986,GO:0009987,GO:0010035,GO:0016311,GO:0016787,GO:0016788,GO:0016791,GO:0019725,GO:0030002,GO:0030320,GO:0030643,GO:0042221,GO:0042493,GO:0042542,GO:0042578,GO:0042592,GO:0043226,GO:0043227,GO:0043229,GO:…	O	Post-translational modification, protein turnover, and chaperones
c22265_g1	sp|P29691|EF2_CAEEL	EF2	Elongation factor 2	GO:0006950,GO:0006952,GO:0008150,GO:0009605,GO:0009607,GO:0009617,GO:0009892,GO:0010468,GO:0010605,GO:0010629,GO:0019222,GO:0042742,GO:0043207,GO:0048519,GO:0050789,GO:0050829,GO:0050896,GO:0051704,GO:0051707,GO:0060255,GO:0065007,GO:0098542	J	Translation, ribosomal structure and biogenesis	GTP_EFTU
c22287_g1	sp|Q9SYI3|AB5B_ARATH	AB5B	ABC transporter B family member 5
c22290_g1	sp|F4IB81|LYK3_ARATH	LYK3	LysM domain receptor-like kinase 3
c22323_g1	sp|Q651J5|PHO13_ORYSJ	PHO13	Phosphate transporter PHO1-3	GO:0005575,GO:0005622,GO:0005623,GO:0005737,GO:0005794,GO:0005802,GO:0005886,GO:0006810,GO:0006811,GO:0006817,GO:0006820,GO:0006950,GO:0007154,GO:0008150,GO:0009267,GO:0009605,GO:0009987,GO:0009991,GO:0012505,GO:0015698,GO:0016020,GO:0016036,GO:0031667,GO:0031668,GO:0031669,GO:0031984,GO:0033554,GO:0042594,GO:0043226,GO:0043227,GO:0043229,GO:0043231,GO:0044422,GO:0044424,GO:0044431,GO:0044444,GO:…	U	Intracellular trafficking, secretion, and vesicular transport
c22348_g1	sp|P0C2F6|RNHX1_ARATH	RNHX1	Putative ribonuclease H protein At1g65750
c22365_g1	sp|Q6QRN9|ADT3_PIG	ADT3	ADP/ATP translocase 3	GO:0000295,GO:0003674,GO:0005215,GO:0005346,GO:0005347,GO:0005471,GO:0005575,GO:0005622,GO:0005623,GO:0005737,GO:0005739,GO:0005740,GO:0005743,GO:0006810,GO:0006811,GO:0006820,GO:0006839,GO:0006855,GO:0006862,GO:0006996,GO:0007005,GO:0007006,GO:0008150,GO:0008509,GO:0008514,GO:0009987,GO:0015075,GO:0015215,GO:0015216,GO:0015217,GO:0015238,GO:0015291,GO:0015297,GO:0015301,GO:0015605,GO:0015711,GO:…	U	Intracellular trafficking, secretion, and vesicular transport
c22375_g1	sp|Q9SR07|WRK39_ARATH	WRK39	Probable WRKY transcription factor 39		K	Transcription
c22380_g1	sp|Q9S7J8|HMA7_ARATH	HMA7	Copper-transporting ATPase RAN1	GO:0000160,GO:0005575,GO:0005622,GO:0005623,GO:0005737,GO:0005768,GO:0005794,GO:0005802,GO:0007154,GO:0007165,GO:0008150,GO:0009719,GO:0009723,GO:0009725,GO:0009755,GO:0009873,GO:0009987,GO:0010033,GO:0010119,GO:0012505,GO:0016020,GO:0023052,GO:0031410,GO:0031982,GO:0031984,GO:0032870,GO:0035556,GO:0042221,GO:0043226,GO:0043227,GO:0043229,GO:0043231,GO:0044422,GO:0044424,GO:0044431,GO:0044444,GO:…	P	Inorganic ion transport and metabolism
c22394_g1				GO:0001505,GO:0003674,GO:0005488,GO:0005509,GO:0005575,GO:0005622,GO:0005623,GO:0005737,GO:0005768,GO:0005783,GO:0005789,GO:0007154,GO:0007165,GO:0008021,GO:0008150,GO:0009987,GO:0010646,GO:0012505,GO:0012506,GO:0016020,GO:0016021,GO:0019722,GO:0019932,GO:0023051,GO:0023052,GO:0030100,GO:0030133,GO:0030334,GO:0030336,GO:0030658,GO:0030659,GO:0030672,GO:0031090,GO:0031224,GO:0031410,GO:0031982,GO:…	S	Function unknown
c22414_g1	sp|A2ZAS9|NLTP3_ORYSI	NLTP3	Non-specific lipid-transfer protein 3		T	Signal transduction mechanisms
c22428_g1					S	Function unknown	DUF616
c22436_g1	sp|O49613|HIP25_ARATH	HIP25	Heavy metal-associated isoprenylated plant protein 25		P	Inorganic ion transport and metabolism	HMA
c22444_g1	sp|Q94JM3|ARFB_ARATH	ARFB	Auxin response factor 2
c22477_g1	sp|Q9SFB0|DTX43_ARATH	DTX43	Protein DETOXIFICATION 43
c22482_g1	sp|Q9M0X8|BH114_ARATH	BH114	Transcription factor bHLH114	GO:0000820,GO:0000976,GO:0000977,GO:0000978,GO:0000981,GO:0000987,GO:0001012,GO:0001046,GO:0001047,GO:0001067,GO:0001101,GO:0001228,GO:0003674,GO:0003676,GO:0003677,GO:0003690,GO:0003700,GO:0005488,GO:0005575,GO:0005622,GO:0005623,GO:0005634,GO:0006139,GO:0006351,GO:0006355,GO:0006357,GO:0006366,GO:0006521,GO:0006725,GO:0006807,GO:0006950,GO:0006970,GO:0007154,GO:0008150,GO:0008152,GO:0009058,GO:…	K	Transcription
c22505_g1	sp|P28582|CDPK_DAUCA	CDPK	Calcium-dependent protein kinase
c22521_g1					M	Cell wall/membrane/envelope biogenesis
c22525_g1	sp|P10978|POLX_TOBAC	POLX	Retrovirus-related Pol polyprotein from transposon TNT 1-94
c22527_g1	sp|Q9SSD2|PRP8A_ARATH	PRP8A	Pre-mRNA-processing-splicing factor 8A
c22581_g1					S	Function unknown
c22599_g1	sp|Q9LZU5|KN5D_ARATH	KN5D	Kinesin-like protein KIN-5D
c22615_g1	sp|Q24JJ9|NUP43_ARATH	NUP43	Nuclear pore complex protein NUP43	GO:0005575,GO:0005622,GO:0005623,GO:0005634,GO:0005635,GO:0005643,GO:0005737,GO:0009507,GO:0009536,GO:0012505,GO:0031080,GO:0031967,GO:0031975,GO:0032991,GO:0043226,GO:0043227,GO:0043229,GO:0043231,GO:0044422,GO:0044424,GO:0044428,GO:0044444,GO:0044446,GO:0044464
c22632_g1					K	Transcription
c22638_g1	sp|Q9VMU4|RL37A_DROME	RL37A	60S ribosomal protein L37a		J	Translation, ribosomal structure and biogenesis
c22641_g1	sp|Q6CGU8|MCH1_YARLI	MCH1	Probable transporter MCH1		S	Function unknown	MFS_1
c22670_g1	sp|P30278|CCNB2_MEDSA	CCNB2	G2/mitotic-specific cyclin-2 (Fragment)		D	Cell cycle control, cell division, chromosome partitioning
c22709_g1	sp|Q8LGS1|MARD1_ARATH	MARD1	Protein MARD1		S	Function unknown
c22714_g1	sp|P10978|POLX_TOBAC	POLX	Retrovirus-related Pol polyprotein from transposon TNT 1-94
c22727_g1	sp|Q9FVX2|PP129_ARATH	PP129	Pentatricopeptide repeat-containing protein At1g77360, mitochondrial	GO:0003674,GO:0003676,GO:0003723,GO:0003824,GO:0004518,GO:0004519,GO:0005488,GO:0005575,GO:0005622,GO:0005623,GO:0006139,GO:0006725,GO:0006807,GO:0008150,GO:0008152,GO:0009451,GO:0009987,GO:0016070,GO:0016787,GO:0016788,GO:0034641,GO:0043170,GO:0043226,GO:0043227,GO:0043229,GO:0043231,GO:0043412,GO:0044237,GO:0044238,GO:0044424,GO:0044464,GO:0046483,GO:0071704,GO:0090304,GO:0090305,GO:0097159,GO:…	S	Function unknown	PPR_2,PPR_long
c22748_g1	sp|P11140|ABRA_ABRPR	ABRA	Abrin-a				RIP
c22767_g1	sp|Q70E96|AL3F1_ARATH	AL3F1	Aldehyde dehydrogenase family 3 member F1				Aldedh
c22802_g1	sp|P92523|M860_ARATH	M860	Uncharacterized mitochondrial protein AtMg00860
c22803_g1	sp|Q8VZR7|PTR30_ARATH	PTR30	Protein NRT1/ PTR FAMILY 5.1	GO:0008150,GO:0009605,GO:0009607,GO:0009624,GO:0043207,GO:0050896,GO:0051704,GO:0051707	E	Amino acid transport and metabolism
c22828_g1	sp|Q03194|PMA4_NICPL	PMA4	Plasma membrane ATPase 4
c22863_g1	sp|P10978|POLX_TOBAC	POLX	Retrovirus-related Pol polyprotein from transposon TNT 1-94
c22865_g1	sp|Q9S9Q9|Y1044_ARATH	Y1044	BTB/POZ domain-containing protein At1g30440
c22873_g1	sp|Q5R830|XYLB_PONAB	XYLB	Xylulose kinase	GO:0003674,GO:0003824,GO:0004856,GO:0005575,GO:0005622,GO:0005623,GO:0005737,GO:0005829,GO:0005975,GO:0005996,GO:0005997,GO:0006793,GO:0006796,GO:0008150,GO:0008152,GO:0009987,GO:0016301,GO:0016310,GO:0016740,GO:0016772,GO:0016773,GO:0019200,GO:0019321,GO:0044237,GO:0044238,GO:0044262,GO:0044281,GO:0044424,GO:0044444,GO:0044464,GO:0046835,GO:0071704	G	Carbohydrate transport and metabolism	FGGY_C,FGGY_N
c22878_g1	sp|Q9C8M9|SRF6_ARATH	SRF6	Protein STRUBBELIG-RECEPTOR FAMILY 6	GO:0000003,GO:0001558,GO:0003006,GO:0003674,GO:0003824,GO:0004672,GO:0004674,GO:0005488,GO:0005515,GO:0005575,GO:0005622,GO:0005623,GO:0005737,GO:0005886,GO:0005911,GO:0006464,GO:0006468,GO:0006793,GO:0006796,GO:0006807,GO:0006935,GO:0008150,GO:0008152,GO:0009506,GO:0009605,GO:0009856,GO:0009987,GO:0010183,GO:0010769,GO:0016020,GO:0016301,GO:0016310,GO:0016740,GO:0016772,GO:0016773,GO:0019538,GO:…	T	Signal transduction mechanisms	LRRNT_2
c22893_g1	sp|P47082|AVT1_YEAST	AVT1	Vacuolar amino acid transporter 1		E	Amino acid transport and metabolism	Aa_trans
c22901_g1	sp|Q9M1K2|PI5K4_ARATH	PI5K4	Phosphatidylinositol 4-phosphate 5-kinase 4	GO:0000003,GO:0000902,GO:0000904,GO:0003006,GO:0003674,GO:0003824,GO:0005575,GO:0005622,GO:0005623,GO:0005737,GO:0005829,GO:0005886,GO:0006629,GO:0006644,GO:0006650,GO:0006793,GO:0006796,GO:0006810,GO:0006897,GO:0006898,GO:0007164,GO:0008150,GO:0008152,GO:0009653,GO:0009664,GO:0009826,GO:0009827,GO:0009846,GO:0009856,GO:0009860,GO:0009932,GO:0009987,GO:0010118,GO:0016020,GO:0016043,GO:0016049,GO:…	T	Signal transduction mechanisms	PIP5K
c22903_g1	sp|O02639|RL19_CAEEL	RL19	60S ribosomal protein L19	GO:0007275,GO:0007568,GO:0008150,GO:0008340,GO:0010259,GO:0032501,GO:0032502,GO:0048856	J	Translation, ribosomal structure and biogenesis
c22907_g1	sp|Q9LN49|KCS4_ARATH	KCS4	3-ketoacyl-CoA synthase 4	GO:0003674,GO:0003824,GO:0004312,GO:0005575,GO:0005622,GO:0005623,GO:0005737,GO:0005783,GO:0006725,GO:0006950,GO:0006970,GO:0008150,GO:0008152,GO:0009058,GO:0009266,GO:0009314,GO:0009409,GO:0009416,GO:0009611,GO:0009628,GO:0009698,GO:0009699,GO:0009922,GO:0009987,GO:0010345,GO:0012505,GO:0016740,GO:0016746,GO:0016747,GO:0019438,GO:0019748,GO:0043226,GO:0043227,GO:0043229,GO:0043231,GO:0044237,GO:…	I	Lipid transport and metabolism
c22942_g1	sp|P93290|M240_ARATH	M240	Uncharacterized mitochondrial protein AtMg00240
c22978_g1	sp|P04323|POL3_DROME	POL3	Retrovirus-related Pol polyprotein from transposon 17.6		H	Coenzyme transport and metabolism
c22989_g1	sp|Q0WMZ6|P4KG8_ARATH	P4KG8	Phosphatidylinositol 4-kinase gamma 8
c22993_g1	sp|Q4PE39|SEC23_USTMA	SEC23	Protein transport protein SEC23		U	Intracellular trafficking, secretion, and vesicular transport
c23000_g1	sp|P0CB22|ATX2_ARATH	ATX2	Histone-lysine N-methyltransferase ATX2	GO:0000003,GO:0000785,GO:0001067,GO:0003002,GO:0003006,GO:0003674,GO:0003676,GO:0003677,GO:0003824,GO:0005488,GO:0005543,GO:0005575,GO:0005622,GO:0005623,GO:0005634,GO:0005694,GO:0005737,GO:0005886,GO:0006325,GO:0006355,GO:0006464,GO:0006479,GO:0006807,GO:0006996,GO:0007275,GO:0007389,GO:0008150,GO:0008152,GO:0008168,GO:0008170,GO:0008213,GO:0008276,GO:0008289,GO:0008757,GO:0009653,GO:0009791,GO:…	BK		PWWP
c23018_g1	sp|P10978|POLX_TOBAC	POLX	Retrovirus-related Pol polyprotein from transposon TNT 1-94		T	Signal transduction mechanisms
c23061_g1	sp|P04146|COPIA_DROME	COPIA	Copia protein	GO:0000166,GO:0000287,GO:0000966,GO:0001882,GO:0001883,GO:0003674,GO:0003824,GO:0005488,GO:0005515,GO:0005524,GO:0005525,GO:0005575,GO:0005622,GO:0005623,GO:0005737,GO:0005739,GO:0006139,GO:0006396,GO:0006399,GO:0006400,GO:0006725,GO:0006807,GO:0008033,GO:0008144,GO:0008150,GO:0008152,GO:0008192,GO:0008193,GO:0009451,GO:0009987,GO:0010467,GO:0016043,GO:0016070,GO:0016740,GO:0016772,GO:0016779,GO:…	L	Replication, recombination and repair
c23084_g1	sp|P0CT38|TF25_SCHPO	TF25	Transposon Tf2-5 polyprotein	GO:0000943,GO:0003674,GO:0003676,GO:0003723,GO:0003824,GO:0003887,GO:0003964,GO:0004518,GO:0004540,GO:0005488,GO:0005575,GO:0005622,GO:0005623,GO:0005634,GO:0006139,GO:0006259,GO:0006278,GO:0006508,GO:0006725,GO:0006807,GO:0008150,GO:0008152,GO:0008233,GO:0009058,GO:0009059,GO:0009987,GO:0016070,GO:0016740,GO:0016772,GO:0016779,GO:0016787,GO:0016788,GO:0018130,GO:0019438,GO:0019538,GO:0032196,GO:…	H	Coenzyme transport and metabolism
c23093_g1	sp|Q9FG38|SNX1_ARATH	SNX1	Sorting nexin 1	GO:0000139,GO:0003674,GO:0005488,GO:0005543,GO:0005575,GO:0005622,GO:0005623,GO:0005737,GO:0005768,GO:0005770,GO:0005771,GO:0005794,GO:0005802,GO:0005829,GO:0006605,GO:0006623,GO:0006810,GO:0006886,GO:0006892,GO:0006896,GO:0006897,GO:0006996,GO:0007034,GO:0007041,GO:0007275,GO:0008104,GO:0008150,GO:0008289,GO:0008333,GO:0009605,GO:0009606,GO:0009628,GO:0009629,GO:0009630,GO:0009958,GO:0009987,GO:…	U	Intracellular trafficking, secretion, and vesicular transport	Vps5
c23099_g1	sp|Q8VZE2|PTR22_ARATH	PTR22	Protein NRT1/ PTR FAMILY 5.14		E	Amino acid transport and metabolism
c23141_g1	sp|O22959|PER19_ARATH	PER19	Peroxidase 19	GO:0003674,GO:0003824,GO:0004601,GO:0005575,GO:0005618,GO:0005623,GO:0005911,GO:0008150,GO:0008152,GO:0009505,GO:0009506,GO:0009636,GO:0009664,GO:0009987,GO:0016043,GO:0016209,GO:0016491,GO:0016684,GO:0030054,GO:0030312,GO:0042221,GO:0044464,GO:0045229,GO:0050896,GO:0051716,GO:0055044,GO:0055114,GO:0070887,GO:0071554,GO:0071555,GO:0071669,GO:0071840,GO:0071944,GO:0097237,GO:0098754,GO:0098869,GO:…	Q	Secondary metabolites biosynthesis, transport, and catabolism
c23174_g1	sp|Q9FFE6|AAE5_ARATH	AAE5	Probable acyl-activating enzyme 5, peroxisomal				AMP-binding,AMP-binding_C
c23186_g1	sp|Q6NKW9|E138_ARATH	E138	Glucan endo-1,3-beta-glucosidase 8	GO:0001871,GO:0003674,GO:0003824,GO:0004553,GO:0005488,GO:0005575,GO:0005576,GO:0005623,GO:0005886,GO:0005911,GO:0008150,GO:0009506,GO:0009664,GO:0009987,GO:0016020,GO:0016043,GO:0016787,GO:0016798,GO:0030054,GO:0030246,GO:0030247,GO:0031224,GO:0031225,GO:0031226,GO:0044425,GO:0044459,GO:0044464,GO:0045229,GO:0046658,GO:0048046,GO:0055044,GO:0071554,GO:0071555,GO:0071669,GO:0071840,GO:0071944	G	Carbohydrate transport and metabolism
c23191_g1	sp|Q7XKV2|BGL13_ORYSJ	BGL13	Beta-glucosidase 13		G	Carbohydrate transport and metabolism
c23201_g1	sp|Q10155|RNZ1_SCHPO	RNZ1	Ribonuclease Z 1	GO:0000959,GO:0000963,GO:0003674,GO:0003824,GO:0004518,GO:0004519,GO:0004521,GO:0004540,GO:0005575,GO:0005622,GO:0005623,GO:0005737,GO:0005739,GO:0006139,GO:0006396,GO:0006399,GO:0006725,GO:0006807,GO:0008033,GO:0008150,GO:0008152,GO:0009987,GO:0010467,GO:0016070,GO:0016787,GO:0016788,GO:0016891,GO:0016893,GO:0031123,GO:0034414,GO:0034470,GO:0034641,GO:0034660,GO:0042779,GO:0042780,GO:0042781,GO:…	U	Intracellular trafficking, secretion, and vesicular transport
c23230_g1	sp|B8B8I3|ALFL2_ORYSI	ALFL2	PHD finger protein ALFIN-LIKE 2	GO:0001067,GO:0003674,GO:0003676,GO:0003677,GO:0005488,GO:0005515,GO:0005575,GO:0005622,GO:0005623,GO:0005634,GO:0005737,GO:0005829,GO:0035064,GO:0042393,GO:0043226,GO:0043227,GO:0043229,GO:0043231,GO:0043565,GO:0044212,GO:0044424,GO:0044444,GO:0044464,GO:0097159,GO:0140030,GO:0140034,GO:1901363	S	Function unknown
c23278_g1	sp|Q6YXY2|HACL1_ORYSJ	HACL1	Probable histone acetyltransferase HAC-like 1
c23308_g1				GO:0001666,GO:0003674,GO:0003824,GO:0004672,GO:0004674,GO:0004712,GO:0005575,GO:0005622,GO:0005623,GO:0005737,GO:0005783,GO:0005789,GO:0006082,GO:0006464,GO:0006468,GO:0006629,GO:0006720,GO:0006721,GO:0006793,GO:0006796,GO:0006807,GO:0006950,GO:0007154,GO:0007165,GO:0008150,GO:0008152,GO:0008299,GO:0008610,GO:0009058,GO:0009628,GO:0009685,GO:0009686,GO:0009719,GO:0009723,GO:0009725,GO:0009743,GO:…	T	Signal transduction mechanisms
c23327_g2	sp|Q9XIB6|PLRX2_ARATH	PLRX2	Pollen-specific leucine-rich repeat extensin-like protein 2
c23371_g1	sp|Q9FFE9|AAE6_ARATH	AAE6	Probable acyl-activating enzyme 6	GO:0005575,GO:0005622,GO:0005623,GO:0005737,GO:0005777,GO:0042579,GO:0043226,GO:0043227,GO:0043229,GO:0043231,GO:0044424,GO:0044444,GO:0044464	I	Lipid transport and metabolism
c23387_g1	sp|P92519|M810_ARATH	M810	Uncharacterized mitochondrial protein AtMg00810
c23388_g1	sp|O00370|LORF2_HUMAN	LORF2	LINE-1 retrotransposable element ORF2 protein		S	Function unknown
c23417_g1	sp|Q9SEE4|PIRL_SOLLC	PIRL	Pirin-like protein				Pirin,Pirin_C
c23442_g1	sp|Q9SCU7|MYB30_ARATH	MYB30	Transcription factor MYB30
c23465_g1					S	Function unknown
c23502_g1					S	Function unknown
c23512_g1	sp|Q3UUG6|TBC24_MOUSE	TBC24	TBC1 domain family member 24
c23522_g1	sp|Q9SYI0|SECA1_ARATH	SECA1	Protein translocase subunit SECA1, chloroplastic
c23539_g1	sp|Q9SCV5|BGAL7_ARATH	BGAL7	Beta-galactosidase 7
c23570_g1	sp|O60108|CBH2_SCHPO	CBH2	CENP-B homolog protein 2
c23580_g1				GO:0000003,GO:0000209,GO:0001654,GO:0001709,GO:0002009,GO:0002064,GO:0002065,GO:0002066,GO:0002165,GO:0002682,GO:0002683,GO:0003002,GO:0003006,GO:0003008,GO:0003674,GO:0003824,GO:0004842,GO:0005488,GO:0005543,GO:0005575,GO:0005622,GO:0005623,GO:0005737,GO:0005829,GO:0005886,GO:0006464,GO:0006807,GO:0007275,GO:0007276,GO:0007281,GO:0007292,GO:0007389,GO:0007398,GO:0007399,GO:0007422,GO:0007423,GO:…	O	Post-translational modification, protein turnover, and chaperones
c23582_g1	sp|Q9LUJ2|PP249_ARATH	PP249	Pentatricopeptide repeat-containing protein At3g22690
c23591_g1	sp|O65499|ZAT3_ARATH	ZAT3	Zinc finger protein ZAT3	GO:0003674,GO:0003700,GO:0005575,GO:0005622,GO:0005623,GO:0005634,GO:0006355,GO:0008150,GO:0009889,GO:0010468,GO:0010556,GO:0019219,GO:0019222,GO:0031323,GO:0031326,GO:0043226,GO:0043227,GO:0043229,GO:0043231,GO:0044424,GO:0044464,GO:0050789,GO:0050794,GO:0051171,GO:0051252,GO:0060255,GO:0065007,GO:0080090,GO:0140110,GO:1903506,GO:2000112,GO:2001141	L	Replication, recombination and repair		C2H2
c23597_g1	sp|O64495|SBT12_ARATH	SBT12	Subtilisin-like protease SBT1.2				Inhibitor_I9
c23611_g1				GO:0003674,GO:0003676,GO:0003677,GO:0003700,GO:0005488,GO:0006355,GO:0008150,GO:0009889,GO:0009891,GO:0009893,GO:0010468,GO:0010556,GO:0010557,GO:0010604,GO:0010628,GO:0019219,GO:0019222,GO:0031323,GO:0031325,GO:0031326,GO:0031328,GO:0043565,GO:0045893,GO:0045935,GO:0048518,GO:0048522,GO:0050789,GO:0050794,GO:0051171,GO:0051173,GO:0051252,GO:0051254,GO:0060255,GO:0065007,GO:0080090,GO:0097159,GO:…	K	Transcription
c23613_g1	sp|Q9FG89|PNSB5_ARATH	PNSB5	Photosynthetic NDH subunit of subcomplex B 5, chloroplastic	GO:0005575,GO:0005622,GO:0005623,GO:0005737,GO:0006950,GO:0006979,GO:0008150,GO:0009507,GO:0009534,GO:0009535,GO:0009536,GO:0009579,GO:0016020,GO:0031976,GO:0031984,GO:0034357,GO:0042651,GO:0043226,GO:0043227,GO:0043229,GO:0043231,GO:0044422,GO:0044424,GO:0044434,GO:0044435,GO:0044436,GO:0044444,GO:0044446,GO:0044464,GO:0050896,GO:0055035
c23619_g1					L	Replication, recombination and repair
c23629_g1	sp|Q9SR05|ANX1_ARATH	ANX1	Receptor-like protein kinase ANXUR1
c23637_g1	sp|Q9LFR0|GMAN2_ARATH	GMAN2	Alpha-mannosidase 2
c23641_g1	sp|Q9AYT5|RSH1_ORYSJ	RSH1	Putative GTP diphosphokinase RSH1, chloroplastic	GO:0003674,GO:0003824,GO:0005575,GO:0005622,GO:0005623,GO:0005737,GO:0006950,GO:0007275,GO:0007568,GO:0008150,GO:0008152,GO:0008893,GO:0009507,GO:0009536,GO:0009611,GO:0009987,GO:0010150,GO:0015979,GO:0016787,GO:0016788,GO:0016794,GO:0032501,GO:0032502,GO:0042578,GO:0043226,GO:0043227,GO:0043229,GO:0043231,GO:0044237,GO:0044424,GO:0044444,GO:0044464,GO:0048366,GO:0048367,GO:0048731,GO:0048827,GO:…	T	Signal transduction mechanisms
c23679_g1	sp|Q9ASS6|PNSL5_ARATH	PNSL5	Photosynthetic NDH subunit of lumenal location 5, chloroplastic		O	Post-translational modification, protein turnover, and chaperones
c23700_g1	sp|A2XQE8|SAG39_ORYSI	SAG39	Senescence-specific cysteine protease SAG39		O	Post-translational modification, protein turnover, and chaperones	Inhibitor_I29
c23708_g1	sp|Q9XF43|KCS6_ARATH	KCS6	3-ketoacyl-CoA synthase 6
c23730_g1	sp|Q7XJE6|MCA1_ARATH	MCA1	Metacaspase-1				Peptidase_C14
c23745_g1	sp|Q8RWJ7|SHH2_ARATH	SHH2	Protein SAWADEE HOMEODOMAIN HOMOLOG 2
c23776_g1	sp|P62244|RS15A_HUMAN	RS15A	40S ribosomal protein S15a	GO:0002181,GO:0003674,GO:0003735,GO:0005198,GO:0005575,GO:0005622,GO:0005623,GO:0005737,GO:0005829,GO:0005840,GO:0006412,GO:0006518,GO:0006807,GO:0007275,GO:0007568,GO:0008150,GO:0008152,GO:0008340,GO:0009058,GO:0009059,GO:0009987,GO:0010259,GO:0010467,GO:0015935,GO:0019538,GO:0022626,GO:0022627,GO:0032501,GO:0032502,GO:0032991,GO:0034641,GO:0034645,GO:0043043,GO:0043170,GO:0043226,GO:0043228,GO:…	J	Translation, ribosomal structure and biogenesis	Ribosomal_S8
c23782_g1	sp|Q9FNV8|MY114_ARATH	MY114	Transcription factor MYB114				Myb_DNA-binding
c23795_g1	sp|Q9SL70|TCX6_ARATH	TCX6	Protein tesmin/TSO1-like CXC 6					CPP
c23806_g1	sp|O22137|PP202_ARATH	PP202	Pentatricopeptide repeat-containing protein At2g45350, chloroplastic	GO:0003674,GO:0003676,GO:0003723,GO:0003824,GO:0004518,GO:0004519,GO:0005488,GO:0005575,GO:0005622,GO:0005623,GO:0005737,GO:0005773,GO:0006139,GO:0006396,GO:0006725,GO:0006807,GO:0008150,GO:0008152,GO:0009451,GO:0009507,GO:0009536,GO:0009987,GO:0010467,GO:0016070,GO:0016071,GO:0016556,GO:0016787,GO:0016788,GO:0031425,GO:0034641,GO:0043170,GO:0043226,GO:0043227,GO:0043229,GO:0043231,GO:0043412,GO:…	S	Function unknown
c23808_g1	sp|Q9LK43|TMK4_ARATH	TMK4	Receptor-like kinase TMK4	GO:0003674,GO:0003824,GO:0004672,GO:0004674,GO:0004675,GO:0004888,GO:0005575,GO:0005576,GO:0005623,GO:0005886,GO:0006464,GO:0006468,GO:0006793,GO:0006796,GO:0006807,GO:0007154,GO:0007165,GO:0007166,GO:0007167,GO:0007178,GO:0008150,GO:0008152,GO:0009987,GO:0016020,GO:0016301,GO:0016310,GO:0016740,GO:0016772,GO:0016773,GO:0019199,GO:0019538,GO:0023052,GO:0036211,GO:0038023,GO:0043170,GO:0043412,GO:…	T	Signal transduction mechanisms
c23835_g1				GO:0005575,GO:0005622,GO:0005623,GO:0005634,GO:0005737,GO:0043226,GO:0043227,GO:0043229,GO:0043231,GO:0044424,GO:0044464	S	Function unknown
c23839_g1	sp|Q9SX99|OSB1_ARATH	OSB1	Protein OSB1, mitochondrial	GO:0000002,GO:0000018,GO:0003674,GO:0003676,GO:0003677,GO:0003697,GO:0005488,GO:0005575,GO:0005576,GO:0005622,GO:0005623,GO:0005737,GO:0005739,GO:0006996,GO:0007005,GO:0008150,GO:0009892,GO:0009987,GO:0010605,GO:0016043,GO:0019219,GO:0019222,GO:0031323,GO:0031324,GO:0043226,GO:0043227,GO:0043229,GO:0043231,GO:0044424,GO:0044444,GO:0044464,GO:0045910,GO:0045934,GO:0048046,GO:0048519,GO:0048523,GO:…	L	Replication, recombination and repair	SSB
c23850_g1	sp|O49636|MPC4_ARATH	MPC4	Mitochondrial pyruvate carrier 4
c23855_g1	sp|Q04222|TRA1_COMTE	TRA1	Transposase for insertion sequence element IS1071 in transposon Tn5271		L	Replication, recombination and repair
c23874_g1	sp|P92520|M820_ARATH	M820	Uncharacterized mitochondrial protein AtMg00820
c23908_g1	sp|Q3E911|PP400_ARATH	PP400	Pentatricopeptide repeat-containing protein At5g27460
c23991_g1	sp|F4IUE7|COV1_ARATH	COV1	Protein CONTINUOUS VASCULAR RING 1	GO:0003002,GO:0005575,GO:0005622,GO:0005623,GO:0005737,GO:0005794,GO:0007275,GO:0007389,GO:0008150,GO:0010051,GO:0010222,GO:0012505,GO:0016020,GO:0016021,GO:0031224,GO:0032501,GO:0032502,GO:0043226,GO:0043227,GO:0043229,GO:0043231,GO:0044424,GO:0044425,GO:0044444,GO:0044464,GO:0048856	S	Function unknown
c23994_g1	sp|A8MR89|AEL1_ARATH	AEL1	Protein AE7-like 1	GO:0006790,GO:0008150,GO:0008152,GO:0009987,GO:0016043,GO:0016226,GO:0022607,GO:0031163,GO:0044085,GO:0044237,GO:0051186,GO:0071840	S	Function unknown	FeS_assembly_P
c24003_g1	sp|Q8RY25|NU98A_ARATH	NU98A	Nuclear pore complex protein NUP98A
c24015_g1					L	Replication, recombination and repair
c24017_g1	sp|P03010|TRAC9_MAIZE	TRAC9	Putative AC9 transposase		E	Amino acid transport and metabolism
c24030_g1	sp|P12617|DCMC_ANSAN	DCMC	Malonyl-CoA decarboxylase, mitochondrial	GO:0003674,GO:0003824,GO:0005575,GO:0005622,GO:0005623,GO:0005737,GO:0005739,GO:0005759,GO:0006084,GO:0006085,GO:0006139,GO:0006163,GO:0006164,GO:0006195,GO:0006637,GO:0006725,GO:0006732,GO:0006753,GO:0006790,GO:0006793,GO:0006796,GO:0006807,GO:0008150,GO:0008152,GO:0009056,GO:0009058,GO:0009108,GO:0009117,GO:0009150,GO:0009152,GO:0009154,GO:0009165,GO:0009166,GO:0009259,GO:0009260,GO:0009261,GO:…	G	Carbohydrate transport and metabolism	MCD,MCD_N
c24031_g1	sp|Q8S8F9|NIC1_ARATH	NIC1	Nicotinamidase 1	GO:0001101,GO:0003674,GO:0003824,GO:0005575,GO:0005622,GO:0005623,GO:0005737,GO:0006139,GO:0006206,GO:0006208,GO:0006212,GO:0006725,GO:0006732,GO:0006733,GO:0006753,GO:0006766,GO:0006767,GO:0006769,GO:0006793,GO:0006796,GO:0006807,GO:0008150,GO:0008152,GO:0008936,GO:0009056,GO:0009058,GO:0009108,GO:0009112,GO:0009117,GO:0009165,GO:0009719,GO:0009725,GO:0009737,GO:0009820,GO:0009987,GO:0010033,GO:…	Q	Secondary metabolites biosynthesis, transport, and catabolism	Isochorismatase
c24037_g1	sp|Q9M345|LRK42_ARATH	LRK42	L-type lectin-domain containing receptor kinase IV.2
c24042_g1	sp|P37219|ASR2_SOLLC	ASR2	Abscisic stress-ripening protein 2				ABA_WDS
c24087_g1				GO:0000325,GO:0005575,GO:0005622,GO:0005623,GO:0005737,GO:0005773,GO:0005774,GO:0005783,GO:0007275,GO:0007568,GO:0008150,GO:0009705,GO:0009987,GO:0010256,GO:0012505,GO:0016020,GO:0016043,GO:0031090,GO:0032501,GO:0032502,GO:0043226,GO:0043227,GO:0043229,GO:0043231,GO:0044422,GO:0044424,GO:0044437,GO:0044444,GO:0044446,GO:0044464,GO:0048731,GO:0048856,GO:0071840,GO:0090693,GO:0098588,GO:0098805,GO:…	S	Function unknown	DUF679
c24107_g1	sp|Q8RVK9|CHS_CANSA	CHS	Naringenin-chalcone synthase		H	Coenzyme transport and metabolism	Chal_sti_synt_N
c24109_g1	sp|Q96DI7|SNR40_HUMAN	SNR40	U5 small nuclear ribonucleoprotein 40 kDa protein	GO:0003674,GO:0003676,GO:0003723,GO:0005488,GO:0005575,GO:0005622,GO:0005623,GO:0005634,GO:0005681,GO:0005682,GO:0006139,GO:0006396,GO:0006725,GO:0006807,GO:0008150,GO:0008152,GO:0008380,GO:0009987,GO:0010467,GO:0016070,GO:0030532,GO:0032991,GO:0034641,GO:0043170,GO:0043226,GO:0043227,GO:0043229,GO:0043231,GO:0044237,GO:0044238,GO:0044422,GO:0044424,GO:0044428,GO:0044446,GO:0044464,GO:0046483,GO:…	A	RNA processing and modification	WD40
c24114_g1					S	Function unknown
c24125_g1	sp|O64702|HMG14_ARATH	HMG14	High mobility group B protein 14	GO:0003674,GO:0003700,GO:0006355,GO:0008150,GO:0009889,GO:0010468,GO:0010556,GO:0019219,GO:0019222,GO:0031323,GO:0031326,GO:0050789,GO:0050794,GO:0051171,GO:0051252,GO:0060255,GO:0065007,GO:0080090,GO:0140110,GO:1903506,GO:2000112,GO:2001141	K	Transcription	HMG_box_2
c24161_g1	sp|P37891|CBP3_ORYSJ	CBP3	Serine carboxypeptidase 3	GO:0003674,GO:0003824,GO:0004180,GO:0004185,GO:0005575,GO:0005576,GO:0005622,GO:0005623,GO:0005737,GO:0005773,GO:0005777,GO:0005783,GO:0005789,GO:0005829,GO:0006508,GO:0006807,GO:0008150,GO:0008152,GO:0008233,GO:0008236,GO:0008238,GO:0009056,GO:0009057,GO:0009987,GO:0012505,GO:0016020,GO:0016787,GO:0017171,GO:0019538,GO:0030163,GO:0031984,GO:0042175,GO:0042579,GO:0043170,GO:0043226,GO:0043227,GO:…	O	Post-translational modification, protein turnover, and chaperones	Peptidase_S10
c24182_g1	sp|O49169|EF1A_MANES	EF1A	Elongation factor 1-alpha		J	Translation, ribosomal structure and biogenesis
c24187_g1	sp|Q766C2|NEP2_NEPGR	NEP2	Aspartic proteinase nepenthesin-2		O	Post-translational modification, protein turnover, and chaperones	TAXi_N
c24189_g1	sp|Q5YDB5|CPL2_ARATH	CPL2	RNA polymerase II C-terminal domain phosphatase-like 2	GO:0000428,GO:0003674,GO:0003824,GO:0004647,GO:0004721,GO:0004722,GO:0005575,GO:0005622,GO:0005623,GO:0005634,GO:0005654,GO:0005737,GO:0006355,GO:0006357,GO:0006464,GO:0006470,GO:0006793,GO:0006796,GO:0006807,GO:0007154,GO:0007165,GO:0008150,GO:0008152,GO:0008420,GO:0009719,GO:0009725,GO:0009733,GO:0009734,GO:0009755,GO:0009889,GO:0009891,GO:0009893,GO:0009987,GO:0010033,GO:0010468,GO:0010556,GO:…	K	Transcription
c24195_g1	sp|Q9LH89|Y3885_ARATH	Y3885	Uncharacterized protein At3g28850	GO:0005575,GO:0005623,GO:0005886,GO:0016020,GO:0044464,GO:0071944	O	Post-translational modification, protein turnover, and chaperones	Glutaredoxin
c24196_g1	sp|Q9FKP1|CCX1_ARATH	CCX1	Cation/calcium exchanger 1		P	Inorganic ion transport and metabolism
c24203_g1				GO:0000228,GO:0000793,GO:0000794,GO:0001701,GO:0001756,GO:0001932,GO:0002020,GO:0002791,GO:0002793,GO:0003002,GO:0003007,GO:0003008,GO:0003012,GO:0003013,GO:0003015,GO:0003300,GO:0003674,GO:0003779,GO:0003824,GO:0004672,GO:0004674,GO:0004713,GO:0005198,GO:0005200,GO:0005488,GO:0005509,GO:0005515,GO:0005516,GO:0005575,GO:0005622,GO:0005623,GO:0005634,GO:0005694,GO:0005737,GO:0005856,GO:0005859,GO:…	O	Post-translational modification, protein turnover, and chaperones
c24207_g1	sp|P08548|LIN1_NYCCO	LIN1	LINE-1 reverse transcriptase homolog		E	Amino acid transport and metabolism
c24214_g2					S	Function unknown	DUF668
c24218_g1					S	Function unknown
c24222_g1	sp|Q94CJ5|RER4_ARATH	RER4	Protein RETICULATA-RELATED 4, chloroplastic
c24229_g1	sp|Q9M1Q9|AB21B_ARATH	AB21B	ABC transporter B family member 21		Q	Secondary metabolites biosynthesis, transport, and catabolism	ABC_tran
c24269_g1	sp|Q9FKW4|CDPKS_ARATH	CDPKS	Calcium-dependent protein kinase 28
c24273_g1	sp|Q8N7I0|GVQW1_HUMAN	GVQW1	Protein GVQW1
c24298_g1	sp|Q04832|HEXP_LEIMA	HEXP	DNA-binding protein HEXBP
c24322_g1	sp|Q9LVJ0|UVB31_ARATH	UVB31	UV-B-induced protein At3g17800, chloroplastic
c24337_g1	sp|Q9SY02|PP301_ARATH	PP301	Pentatricopeptide repeat-containing protein At4g02750
c24362_g1	sp|P0CT38|TF25_SCHPO	TF25	Transposon Tf2-5 polyprotein		L	Replication, recombination and repair
c24368_g1	sp|Q8S9M3|GRF9_ARATH	GRF9	Growth-regulating factor 9
c24375_g1					S	Function unknown
c24403_g1	sp|Q9V4N3|CYB5_DROME	CYB5	Cytochrome b5	GO:0005575,GO:0005622,GO:0005623,GO:0005737,GO:0044424,GO:0044444,GO:0044464,GO:0048471	C	Energy production and conversion
c24411_g1	sp|Q9SR66|DML2_ARATH	DML2	DEMETER-like protein 2
c24439_g1	sp|F4KFT7|TENAC_ARATH	TENAC	Probable aminopyrimidine aminohydrolase, mitochondrial	GO:0003674,GO:0003824,GO:0003993,GO:0005575,GO:0005622,GO:0005623,GO:0005737,GO:0005739,GO:0005829,GO:0006725,GO:0006766,GO:0006767,GO:0006772,GO:0006790,GO:0006793,GO:0006796,GO:0006807,GO:0008150,GO:0008152,GO:0009058,GO:0009110,GO:0009228,GO:0009987,GO:0016311,GO:0016787,GO:0016788,GO:0016791,GO:0017144,GO:0018130,GO:0019438,GO:0034641,GO:0042131,GO:0042364,GO:0042578,GO:0042723,GO:0042724,GO:…	K	Transcription	TENA_THI-4
c24457_g1	sp|Q8VZ59|YUC6_ARATH	YUC6	Indole-3-pyruvate monooxygenase YUCCA6		Q	Secondary metabolites biosynthesis, transport, and catabolism
c24475_g1	sp|P80608|CYSK_MAIZE	CYSK	Cysteine synthase	GO:0000003,GO:0000096,GO:0000097,GO:0000902,GO:0000904,GO:0003006,GO:0003674,GO:0003824,GO:0004124,GO:0005488,GO:0005575,GO:0005576,GO:0005622,GO:0005623,GO:0005634,GO:0005737,GO:0005773,GO:0005774,GO:0005777,GO:0005829,GO:0005886,GO:0006082,GO:0006520,GO:0006534,GO:0006535,GO:0006563,GO:0006790,GO:0006807,GO:0007568,GO:0008144,GO:0008150,GO:0008152,GO:0008652,GO:0009058,GO:0009069,GO:0009070,GO:…	E	Amino acid transport and metabolism	PALP
c24476_g1	sp|O80634|PNSL1_ARATH	PNSL1	Photosynthetic NDH subunit of lumenal location 1, chloroplastic	GO:0005575,GO:0005622,GO:0005623,GO:0005737,GO:0009507,GO:0009534,GO:0009535,GO:0009536,GO:0009579,GO:0016020,GO:0031976,GO:0031984,GO:0034357,GO:0042651,GO:0043226,GO:0043227,GO:0043229,GO:0043231,GO:0044422,GO:0044424,GO:0044434,GO:0044435,GO:0044436,GO:0044444,GO:0044446,GO:0044464,GO:0055035	S	Function unknown	PsbP
c24502_g1				GO:0000976,GO:0000981,GO:0001046,GO:0001047,GO:0001067,GO:0001228,GO:0003674,GO:0003676,GO:0003677,GO:0003690,GO:0003700,GO:0005488,GO:0005575,GO:0005622,GO:0005623,GO:0005634,GO:0006139,GO:0006351,GO:0006355,GO:0006357,GO:0006366,GO:0006725,GO:0006807,GO:0008150,GO:0008152,GO:0009058,GO:0009059,GO:0009889,GO:0009891,GO:0009893,GO:0009987,GO:0010467,GO:0010468,GO:0010556,GO:0010557,GO:0010604,GO:…	K	Transcription
c24515_g1	sp|O81312|GAE3_ARATH	GAE3	UDP-glucuronate 4-epimerase 3		M	Cell wall/membrane/envelope biogenesis
c24525_g1	sp|Q8LGU1|AB8C_ARATH	AB8C	ABC transporter C family member 8	GO:0000325,GO:0003674,GO:0003824,GO:0005215,GO:0005575,GO:0005622,GO:0005623,GO:0005737,GO:0005773,GO:0005774,GO:0006810,GO:0008150,GO:0015399,GO:0015405,GO:0016020,GO:0016462,GO:0016787,GO:0016817,GO:0016818,GO:0016887,GO:0017111,GO:0022804,GO:0022857,GO:0031090,GO:0042623,GO:0042626,GO:0043226,GO:0043227,GO:0043229,GO:0043231,GO:0043492,GO:0044422,GO:0044424,GO:0044437,GO:0044444,GO:0044446,GO:…	Q	Secondary metabolites biosynthesis, transport, and catabolism
c24530_g1	sp|Q8MP30|Y7791_DICDI	Y7791	Uncharacterized histidine-rich protein DDB_G0274557
c24534_g1	sp|P10978|POLX_TOBAC	POLX	Retrovirus-related Pol polyprotein from transposon TNT 1-94
c24535_g1	sp|O04017|NAC98_ARATH	NAC98	Protein CUP-SHAPED COTYLEDON 2
c24542_g1	sp|Q6ZGP8|TPP4_ORYSJ	TPP4	Probable trehalose-phosphate phosphatase 4
c24565_g1	sp|Q6WNQ9|C81E9_MEDTR	C81E9	Isoflavone 3'-hydroxylase (Fragment)				p450
c24580_g1	sp|P24152|EXTN_SORBI	EXTN	Extensin
c24603_g1	sp|Q9LK35|THE1_ARATH	THE1	Receptor-like protein kinase THESEUS 1		T	Signal transduction mechanisms	Malectin_like
c24618_g1	sp|Q6NMK1|GXM1_ARATH	GXM1	Glucuronoxylan 4-O-methyltransferase 1	GO:0003674,GO:0003824,GO:0005575,GO:0005622,GO:0005623,GO:0005737,GO:0005794,GO:0005975,GO:0005976,GO:0008150,GO:0008152,GO:0008168,GO:0008757,GO:0009987,GO:0010383,GO:0010410,GO:0012505,GO:0016740,GO:0016741,GO:0030775,GO:0032259,GO:0043170,GO:0043226,GO:0043227,GO:0043229,GO:0043231,GO:0044036,GO:0044237,GO:0044238,GO:0044260,GO:0044424,GO:0044444,GO:0044464,GO:0045491,GO:0071554,GO:0071704	S	Function unknown	Polysacc_synt_4
c24640_g1	sp|P04323|POL3_DROME	POL3	Retrovirus-related Pol polyprotein from transposon 17.6
c24654_g1					S	Function unknown	DUF616
c24720_g1					L	Replication, recombination and repair	Retrotran_gag_2
c24724_g1	sp|P92519|M810_ARATH	M810	Uncharacterized mitochondrial protein AtMg00810
c24743_g1	sp|Q9SWF9|ZFNL_PEA	ZFNL	Zinc finger CCCH domain-containing protein ZFN-like
c24744_g1	sp|A0A072VMJ3|CN15C_MEDTR	CN15C	Protein CNGC15c	GO:0003674,GO:0005215,GO:0005216,GO:0005244,GO:0005249,GO:0005261,GO:0005262,GO:0005267,GO:0005488,GO:0005515,GO:0005575,GO:0005622,GO:0005623,GO:0005634,GO:0005635,GO:0005886,GO:0005887,GO:0006810,GO:0006811,GO:0006812,GO:0006813,GO:0006816,GO:0008150,GO:0008324,GO:0009877,GO:0009987,GO:0012505,GO:0015075,GO:0015077,GO:0015079,GO:0015085,GO:0015267,GO:0015318,GO:0015672,GO:0016020,GO:0016021,GO:…	P	Inorganic ion transport and metabolism
c24769_g1					S	Function unknown
c24788_g1	sp|O04496|AED3_ARATH	AED3	Aspartyl protease AED3		O	Post-translational modification, protein turnover, and chaperones	TAXi_C
c24792_g1	sp|Q9SD53|Y3720_ARATH	Y3720	UPF0481 protein At3g47200		S	Function unknown	DUF247
c24803_g1	sp|Q8GXH3|OSB2_ARATH	OSB2	Protein OSB2, chloroplastic	GO:0000229,GO:0005575,GO:0005622,GO:0005623,GO:0005694,GO:0005737,GO:0009295,GO:0009508,GO:0009532,GO:0009536,GO:0042646,GO:0043226,GO:0043227,GO:0043228,GO:0043229,GO:0043231,GO:0043232,GO:0044422,GO:0044424,GO:0044435,GO:0044444,GO:0044446,GO:0044464	L	Replication, recombination and repair
c24804_g1					S	Function unknown
c24809_g1	sp|Q9LV48|PERK1_ARATH	PERK1	Proline-rich receptor-like protein kinase PERK1		T	Signal transduction mechanisms
c24823_g1	sp|A2A8L1|CHD5_MOUSE	CHD5	Chromodomain-helicase-DNA-binding protein 5	GO:0003674,GO:0005488,GO:0005515,GO:0005575,GO:0005622,GO:0005623,GO:0005634,GO:0006325,GO:0006342,GO:0006344,GO:0006355,GO:0006996,GO:0008150,GO:0009889,GO:0009890,GO:0009892,GO:0009987,GO:0010468,GO:0010556,GO:0010558,GO:0010605,GO:0010629,GO:0016043,GO:0016458,GO:0019219,GO:0019222,GO:0031323,GO:0031324,GO:0031326,GO:0031327,GO:0040029,GO:0042802,GO:0042803,GO:0043226,GO:0043227,GO:0043229,GO:…	KL		SNF2_N
c24841_g1	sp|O94702|ERMP1_SCHPO	ERMP1	Putative endoplasmic reticulum metallopeptidase 1	GO:0000003,GO:0001541,GO:0003006,GO:0005575,GO:0005622,GO:0005623,GO:0005737,GO:0005783,GO:0007275,GO:0007548,GO:0008150,GO:0008406,GO:0008585,GO:0012505,GO:0022414,GO:0032501,GO:0032502,GO:0043226,GO:0043227,GO:0043229,GO:0043231,GO:0044424,GO:0044444,GO:0044464,GO:0045137,GO:0046545,GO:0046660,GO:0048513,GO:0048608,GO:0048731,GO:0048856,GO:0061458	O	Post-translational modification, protein turnover, and chaperones	Peptidase_M28
c24846_g1	sp|Q9C507|PP111_ARATH	PP111	Putative pentatricopeptide repeat-containing protein At1g69350, mitochondrial		S	Function unknown	PPR_2
c24849_g1	sp|Q9LUG9|MD33A_ARATH	MD33A	Mediator of RNA polymerase II transcription subunit 33A		S	Function unknown
c24850_g1	sp|P10978|POLX_TOBAC	POLX	Retrovirus-related Pol polyprotein from transposon TNT 1-94
c24869_g1							DUF936
c24888_g1	sp|Q9SU79|PAO5_ARATH	PAO5	Probable polyamine oxidase 5				Amino_oxidase
c24895_g1	sp|P29060|CHIA_TOBAC	CHIA	Acidic endochitinase
c24902_g1					S	Function unknown	PMEI
c24917_g1	sp|P10978|POLX_TOBAC	POLX	Retrovirus-related Pol polyprotein from transposon TNT 1-94
c24935_g1	sp|P0C2F6|RNHX1_ARATH	RNHX1	Putative ribonuclease H protein At1g65750		S	Function unknown
c24941_g1	sp|Q9LJM4|IKU2_ARATH	IKU2	Receptor-like protein kinase HAIKU2	GO:0001653,GO:0003002,GO:0003674,GO:0005488,GO:0006810,GO:0006811,GO:0006820,GO:0006950,GO:0007154,GO:0007165,GO:0007275,GO:0007389,GO:0008150,GO:0009605,GO:0009653,GO:0009791,GO:0009889,GO:0009962,GO:0009987,GO:0009991,GO:0010015,GO:0010051,GO:0010101,GO:0010102,GO:0010311,GO:0015698,GO:0015706,GO:0017046,GO:0019222,GO:0022622,GO:0023052,GO:0031323,GO:0031326,GO:0031537,GO:0031540,GO:0031667,GO:…	T	Signal transduction mechanisms
c24972_g1					S	Function unknown
c25049_g1	sp|P42791|RL182_ARATH	RL182	60S ribosomal protein L18-2
c25061_g1	sp|Q0JKM9|MAN1_ORYSJ	MAN1	Mannan endo-1,4-beta-mannosidase 1	GO:0000003,GO:0000272,GO:0003006,GO:0003674,GO:0003824,GO:0004553,GO:0004567,GO:0005575,GO:0005576,GO:0005623,GO:0005975,GO:0005976,GO:0006950,GO:0007275,GO:0008150,GO:0008152,GO:0009056,GO:0009057,GO:0009636,GO:0009664,GO:0009791,GO:0009827,GO:0009828,GO:0009845,GO:0009900,GO:0009987,GO:0010035,GO:0010038,GO:0010047,GO:0010154,GO:0010412,GO:0015923,GO:0016043,GO:0016052,GO:0016787,GO:0016798,GO:…	G	Carbohydrate transport and metabolism
c25062_g1							zf-CCHC_4
c25078_g1	sp|Q21752|VDAC_CAEEL	VDAC	Probable voltage-dependent anion-selective channel	GO:0006996,GO:0007005,GO:0008150,GO:0009987,GO:0016043,GO:0071840	P	Inorganic ion transport and metabolism
c25080_g1	sp|A5JTQ2|XYL1_MEDSV	XYL1	Beta-xylosidase/alpha-L-arabinofuranosidase 1 (Fragment)
c25086_g1	sp|Q9FV65|CAPPC_FLATR	CAPPC	Phosphoenolpyruvate carboxylase 2	GO:0003674,GO:0003824,GO:0004611,GO:0005575,GO:0005576,GO:0005622,GO:0005623,GO:0005737,GO:0005829,GO:0006950,GO:0007154,GO:0007275,GO:0008150,GO:0008964,GO:0009267,GO:0009507,GO:0009536,GO:0009605,GO:0009987,GO:0009991,GO:0016036,GO:0016043,GO:0016829,GO:0016830,GO:0016831,GO:0022607,GO:0031667,GO:0031668,GO:0031669,GO:0032501,GO:0032502,GO:0033554,GO:0042594,GO:0043226,GO:0043227,GO:0043229,GO:…	C	Energy production and conversion	PEPcase
c25099_g1	sp|Q0JLS6|RHD3_ORYSJ	RHD3	Protein ROOT HAIR DEFECTIVE 3
c25125_g1	sp|A2YX04|SPL15_ORYSI	SPL15	Squamosa promoter-binding-like protein 15	GO:0001067,GO:0003674,GO:0003676,GO:0003677,GO:0003700,GO:0005488,GO:0005575,GO:0005622,GO:0005623,GO:0005634,GO:0005886,GO:0006355,GO:0006950,GO:0006952,GO:0008150,GO:0009605,GO:0009607,GO:0009617,GO:0009889,GO:0009891,GO:0009893,GO:0010468,GO:0010556,GO:0010557,GO:0010604,GO:0010628,GO:0016020,GO:0019219,GO:0019222,GO:0031323,GO:0031325,GO:0031326,GO:0031328,GO:0042742,GO:0043207,GO:0043226,GO:…	S	Function unknown	SBP	SBP
c25135_g1				GO:0000003,GO:0001666,GO:0003674,GO:0003824,GO:0005575,GO:0005622,GO:0005623,GO:0005634,GO:0005654,GO:0006139,GO:0006396,GO:0006397,GO:0006403,GO:0006405,GO:0006406,GO:0006611,GO:0006725,GO:0006807,GO:0006810,GO:0006886,GO:0006913,GO:0006950,GO:0007276,GO:0007283,GO:0008104,GO:0008150,GO:0008152,GO:0009451,GO:0009628,GO:0009987,GO:0010467,GO:0015031,GO:0015833,GO:0015931,GO:0016070,GO:0016071,GO:…	L	Replication, recombination and repair
c25180_g1	sp|Q9BYR4|KRA43_HUMAN	KRA43	Keratin-associated protein 4-3
c25201_g1	sp|Q949X0|ADS3_ARATH	ADS3	Palmitoyl-monogalactosyldiacylglycerol delta-7 desaturase, chloroplastic
c25203_g1	sp|Q8RUN2|LOG1_ARATH	LOG1	Cytokinin riboside 5'-monophosphate phosphoribohydrolase LOG1
c25246_g1	sp|Q8W2X8|EXP30_ORYSJ	EXP30	Putative expansin-A30
c25251_g1	sp|O81742|APBLC_ARATH	APBLC	Beta-adaptin-like protein C		U	Intracellular trafficking, secretion, and vesicular transport	B2-adapt-app_C
c25272_g1	sp|P53849|GIS2_YEAST	GIS2	Zinc finger protein GIS2
c25280_g1	sp|Q7S6U4|CVNH_NEUCR	CVNH	Cyanovirin-N homolog		S	Function unknown	CVNH
c25312_g1	sp|Q09WV7|YCF2_MORIN	YCF2	Protein Ycf2
c25319_g1	sp|C0LGX3|HSL2_ARATH	HSL2	LRR receptor-like serine/threonine-protein kinase HSL2	GO:0007275,GO:0008150,GO:0009653,GO:0009791,GO:0010015,GO:0010101,GO:0010102,GO:0010468,GO:0019222,GO:0022622,GO:0032501,GO:0032502,GO:0048364,GO:0048527,GO:0048528,GO:0048731,GO:0048856,GO:0050789,GO:0060255,GO:0065007,GO:0090696,GO:0090697,GO:0090698,GO:0099402,GO:1905392	T	Signal transduction mechanisms	LRR_8
c25321_g1	sp|Q9LR72|PPR7_ARATH	PPR7	Putative pentatricopeptide repeat-containing protein At1g03510	GO:0003674,GO:0003676,GO:0003723,GO:0003824,GO:0004518,GO:0004519,GO:0005488,GO:0005575,GO:0005622,GO:0005623,GO:0006139,GO:0006725,GO:0006807,GO:0008150,GO:0008152,GO:0009451,GO:0009987,GO:0016070,GO:0016787,GO:0016788,GO:0034641,GO:0043170,GO:0043226,GO:0043227,GO:0043229,GO:0043231,GO:0043412,GO:0044237,GO:0044238,GO:0044424,GO:0044464,GO:0046483,GO:0071704,GO:0090304,GO:0090305,GO:0097159,GO:…	S	Function unknown
c25337_g1	sp|Q9LX90|PABN3_ARATH	PABN3	Polyadenylate-binding protein 3
c25341_g1	sp|P21616|AVP_VIGRR	AVP	Pyrophosphate-energized vacuolar membrane proton pump
c25344_g1	sp|A2XE31|ORR21_ORYSI	ORR21	Two-component response regulator ORR21	GO:0000156,GO:0000160,GO:0003674,GO:0003700,GO:0005488,GO:0005515,GO:0005575,GO:0005622,GO:0005623,GO:0005634,GO:0006355,GO:0007154,GO:0007165,GO:0007275,GO:0007568,GO:0008150,GO:0009653,GO:0009719,GO:0009723,GO:0009725,GO:0009735,GO:0009736,GO:0009755,GO:0009873,GO:0009888,GO:0009889,GO:0009987,GO:0010015,GO:0010033,GO:0010073,GO:0010075,GO:0010082,GO:0010119,GO:0010150,GO:0010468,GO:0010556,GO:…	K	Transcription
c25345_g1	sp|Q9SIJ5|RADL2_ARATH	RADL2	Protein RADIALIS-like 2
c25358_g1	sp|Q9FJ80|P2A14_ARATH	P2A14	F-box protein PP2-A14
c25370_g1	sp|Q9C5X4|ATX1_ARATH	ATX1	Histone-lysine N-methyltransferase ATX1
c25372_g1	sp|Q0JF58|AGO4B_ORYSJ	AGO4B	Protein argonaute 4B	GO:0000003,GO:0000228,GO:0000785,GO:0000790,GO:0000791,GO:0002252,GO:0002376,GO:0003006,GO:0003674,GO:0003676,GO:0003682,GO:0003723,GO:0003824,GO:0004518,GO:0004519,GO:0004521,GO:0004540,GO:0005488,GO:0005575,GO:0005622,GO:0005623,GO:0005634,GO:0005654,GO:0005694,GO:0005719,GO:0005730,GO:0005737,GO:0006139,GO:0006259,GO:0006304,GO:0006305,GO:0006306,GO:0006325,GO:0006342,GO:0006355,GO:0006396,GO:…	J	Translation, ribosomal structure and biogenesis	ArgoL2,ArgoMid,PAZ
c25381_g1	sp|Q9ZNQ8|PERK4_ARATH	PERK4	Proline-rich receptor-like protein kinase PERK4		T	Signal transduction mechanisms
c25404_g1	sp|P37064|ASO_CUCPM	ASO	L-ascorbate oxidase				Cu-oxidase_2
c25407_g1	sp|Q0D5P3|FH11_ORYSJ	FH11	Formin-like protein 11				FH2
c25409_g1	sp|Q94JG1|NRT23_ORYSJ	NRT23	High-affinity nitrate transporter 2.3	GO:0000325,GO:0001101,GO:0003674,GO:0005215,GO:0005575,GO:0005622,GO:0005623,GO:0005737,GO:0005773,GO:0005774,GO:0005886,GO:0006810,GO:0006811,GO:0006820,GO:0008150,GO:0008509,GO:0009705,GO:0009987,GO:0010035,GO:0010167,GO:0015075,GO:0015103,GO:0015112,GO:0015318,GO:0015698,GO:0015706,GO:0015707,GO:0016020,GO:0022857,GO:0031090,GO:0032991,GO:0034220,GO:0042221,GO:0043226,GO:0043227,GO:0043229,GO:…	P	Inorganic ion transport and metabolism
c25433_g1	sp|Q93XK2|STSYN_PEA	STSYN	Stachyose synthase
c25466_g1	sp|Q681X4|ZAT5_ARATH	ZAT5	Zinc finger protein ZAT5		S	Function unknown	zf-C2H2_6
c25473_g1	sp|Q8VYR7|BOR1_ARATH	BOR1	Boron transporter 1	GO:0005575,GO:0005622,GO:0005623,GO:0005737,GO:0005768,GO:0005773,GO:0005886,GO:0005887,GO:0006873,GO:0006885,GO:0007275,GO:0008150,GO:0009987,GO:0010036,GO:0012505,GO:0016020,GO:0016021,GO:0019725,GO:0022622,GO:0030003,GO:0030004,GO:0030641,GO:0031224,GO:0031226,GO:0031410,GO:0031982,GO:0032501,GO:0032502,GO:0042221,GO:0042592,GO:0043226,GO:0043227,GO:0043229,GO:0043231,GO:0044424,GO:0044425,GO:…	P	Inorganic ion transport and metabolism	HCO3_cotransp
c25497_g1	sp|Q9XTR8|LIP1_CAEEL	LIP1	Lipase ZK262.3		G	Carbohydrate transport and metabolism
c25501_g1	sp|P27154|CAPP_TOBAC	CAPP	Phosphoenolpyruvate carboxylase
c25515_g1	sp|Q9SB36|PP337_ARATH	PP337	Pentatricopeptide repeat-containing protein At4g25270, chloroplastic	GO:0003674,GO:0003676,GO:0003723,GO:0003824,GO:0004518,GO:0004519,GO:0005488,GO:0005575,GO:0005622,GO:0005623,GO:0006139,GO:0006396,GO:0006725,GO:0006807,GO:0008150,GO:0008152,GO:0008380,GO:0009987,GO:0010467,GO:0016070,GO:0016787,GO:0016788,GO:0034641,GO:0043170,GO:0043226,GO:0043227,GO:0043229,GO:0043231,GO:0044237,GO:0044238,GO:0044424,GO:0044464,GO:0046483,GO:0071704,GO:0090304,GO:0090305,GO:…	S	Function unknown	PPR_2
c25531_g1	sp|Q9LT96|Y5977_ARATH	Y5977	Probable leucine-rich repeat receptor-like protein kinase At5g49770		T	Signal transduction mechanisms
c25543_g1	sp|Q9LSE7|B561C_ARATH	B561C	Cytochrome b561 and DOMON domain-containing protein At3g25290
c25561_g1	sp|Q67WJ2|FTSH6_ORYSJ	FTSH6	ATP-dependent zinc metalloprotease FTSH 6, chloroplastic
c25569_g1					S	Function unknown	DUF761
c25580_g1	sp|P92520|M820_ARATH	M820	Uncharacterized mitochondrial protein AtMg00820
c25594_g1	sp|Q8W1X2|PDXK_ARATH	PDXK	Pyridoxal kinase
c25601_g1	sp|Q680B9|PRRP2_ARATH	PRRP2	Proteinaceous RNase P 2	GO:0000966,GO:0001682,GO:0003674,GO:0003824,GO:0004518,GO:0004519,GO:0004521,GO:0004526,GO:0004540,GO:0004549,GO:0005575,GO:0005622,GO:0005623,GO:0005634,GO:0006139,GO:0006396,GO:0006397,GO:0006399,GO:0006725,GO:0006807,GO:0008033,GO:0008150,GO:0008152,GO:0009987,GO:0010467,GO:0016070,GO:0016071,GO:0016074,GO:0016787,GO:0016788,GO:0016891,GO:0016893,GO:0034470,GO:0034471,GO:0034641,GO:0034660,GO:…	V	Defense mechanisms	PPR_long,PRORP
c25613_g1	sp|Q10LX4|CML27_ORYSJ	CML27	Probable calcium-binding protein CML27
c25617_g1	sp|Q9FJ54|CIPKK_ARATH	CIPKK	CBL-interacting serine/threonine-protein kinase 20				NAF
c25625_g1	sp|Q9FK13|PDV1_ARATH	PDV1	Plastid division protein PDV1
c25674_g1							Glyoxalase_2
c25692_g1	sp|Q3ZFI4|SCE3_BRANA	SCE3	Sinapine esterase		S	Function unknown
c25737_g1	sp|Q9FGG3|WTR45_ARATH	WTR45	WAT1-related protein At5g64700	GO:0003674,GO:0005215,GO:0005575,GO:0005622,GO:0005623,GO:0005737,GO:0005886,GO:0005887,GO:0005938,GO:0006810,GO:0007154,GO:0007165,GO:0008150,GO:0009719,GO:0009725,GO:0009733,GO:0009734,GO:0009755,GO:0009987,GO:0010033,GO:0016020,GO:0016021,GO:0022857,GO:0023052,GO:0031224,GO:0031226,GO:0032870,GO:0042221,GO:0044424,GO:0044425,GO:0044444,GO:0044459,GO:0044464,GO:0050789,GO:0050794,GO:0050896,GO:…	S	Function unknown
c25787_g1				GO:0000003,GO:0003006,GO:0003674,GO:0003824,GO:0004659,GO:0005575,GO:0005622,GO:0005623,GO:0005737,GO:0005739,GO:0006732,GO:0006733,GO:0006743,GO:0006744,GO:0007275,GO:0008150,GO:0008152,GO:0009058,GO:0009108,GO:0009507,GO:0009536,GO:0009790,GO:0009791,GO:0009793,GO:0009987,GO:0010154,GO:0016740,GO:0016765,GO:0022414,GO:0032501,GO:0032502,GO:0042180,GO:0042181,GO:0043226,GO:0043227,GO:0043229,GO:…	E	Amino acid transport and metabolism
c25789_g1	sp|Q14978|NOLC1_HUMAN	NOLC1	Nucleolar and coiled-body phosphoprotein 1
c25791_g1	sp|Q8N976|YG039_HUMAN	YG039	Putative uncharacterized protein FLJ38264
c25805_g1	sp|P37064|ASO_CUCPM	ASO	L-ascorbate oxidase				Cu-oxidase_2
c25809_g1	sp|Q94637|VIT6_OSCTI	VIT6	Vitellogenin-6				VWD
c25828_g1	sp|F4IN58|PIEZO_ARATH	PIEZO	Piezo-type mechanosensitive ion channel homolog
c25841_g1	sp|A2XQV4|ETFB_ORYSI	ETFB	Electron transfer flavoprotein subunit beta, mitochondrial	GO:0003674,GO:0003824,GO:0005575,GO:0005622,GO:0005623,GO:0005737,GO:0005739,GO:0005829,GO:0006082,GO:0006091,GO:0006520,GO:0006551,GO:0006552,GO:0006725,GO:0006778,GO:0006787,GO:0006807,GO:0008150,GO:0008152,GO:0009055,GO:0009056,GO:0009063,GO:0009081,GO:0009083,GO:0009987,GO:0015994,GO:0015996,GO:0016054,GO:0016491,GO:0019439,GO:0019752,GO:0022900,GO:0033013,GO:0033015,GO:0034641,GO:0042440,GO:…	C	Energy production and conversion	ETF
c25847_g1	sp|Q94II3|PMTL_ARATH	PMTL	Probable methyltransferase PMT21
c25853_g1					S	Function unknown
c25864_g1	sp|O04351|OFP2_ARATH	OFP2	Transcription repressor OFP2
c25870_g1	sp|Q8S3D5|BH069_ARATH	BH069	Transcription factor bHLH69					bHLH
c25889_g1	sp|Q42656|AGAL_COFAR	AGAL	Alpha-galactosidase
c25911_g1	sp|O22446|HDA19_ARATH	HDA19	Histone deacetylase 19	GO:0000118,GO:0002376,GO:0003674,GO:0003824,GO:0004407,GO:0005575,GO:0005622,GO:0005623,GO:0005634,GO:0005654,GO:0006325,GO:0006355,GO:0006464,GO:0006473,GO:0006475,GO:0006476,GO:0006807,GO:0006950,GO:0006952,GO:0006955,GO:0006996,GO:0008150,GO:0008152,GO:0009292,GO:0009294,GO:0009405,GO:0009605,GO:0009607,GO:0009611,GO:0009814,GO:0009861,GO:0009889,GO:0009890,GO:0009892,GO:0009987,GO:0010468,GO:…	B	Chromatin structure and dynamics
c25924_g1	sp|P10978|POLX_TOBAC	POLX	Retrovirus-related Pol polyprotein from transposon TNT 1-94		L	Replication, recombination and repair
c25939_g1	sp|O80725|AB4B_ARATH	AB4B	ABC transporter B family member 4		Q	Secondary metabolites biosynthesis, transport, and catabolism
c25947_g1	sp|A2X3S3|SWET4_ORYSI	SWET4	Bidirectional sugar transporter SWEET4
c25950_g1	sp|Q9FNH6|NHL3_ARATH	NHL3	NDR1/HIN1-Like protein 3				LEA_2
c25952_g1				GO:0000375,GO:0000377,GO:0000398,GO:0005575,GO:0005622,GO:0005623,GO:0005634,GO:0005654,GO:0005681,GO:0005684,GO:0005686,GO:0005689,GO:0006139,GO:0006396,GO:0006397,GO:0006725,GO:0006807,GO:0008150,GO:0008152,GO:0008380,GO:0009987,GO:0010467,GO:0016070,GO:0016071,GO:0016604,GO:0016607,GO:0030532,GO:0031974,GO:0031981,GO:0032991,GO:0034641,GO:0043170,GO:0043226,GO:0043227,GO:0043229,GO:0043231,GO:…	AV
c25976_g1	sp|Q9M069|E137_ARATH	E137	Glucan endo-1,3-beta-glucosidase 7
c25977_g1	sp|Q9XG98|KPRS1_SPIOL	KPRS1	Ribose-phosphate pyrophosphokinase 1	GO:0005575,GO:0005622,GO:0005623,GO:0005737,GO:0009536,GO:0043226,GO:0043227,GO:0043229,GO:0043231,GO:0044424,GO:0044444,GO:0044464	EF
c25987_g1	sp|Q9FJY7|PP449_ARATH	PP449	Pentatricopeptide repeat-containing protein At5g66520		T	Signal transduction mechanisms	DYW_deaminase,PPR_2
c26010_g1	sp|Q5XEP9|KCS2_ARATH	KCS2	3-ketoacyl-CoA synthase 2
c26029_g1	sp|Q8W1X2|PDXK_ARATH	PDXK	Pyridoxal kinase
c26058_g1	sp|Q9FG87|KCS20_ARATH	KCS20	3-ketoacyl-CoA synthase 20	GO:0003674,GO:0003824,GO:0004312,GO:0006725,GO:0006950,GO:0006970,GO:0008150,GO:0008152,GO:0009058,GO:0009266,GO:0009314,GO:0009409,GO:0009416,GO:0009611,GO:0009628,GO:0009698,GO:0009699,GO:0009922,GO:0009987,GO:0010345,GO:0016740,GO:0016746,GO:0016747,GO:0019438,GO:0019748,GO:0044237,GO:0044249,GO:0044550,GO:0050896,GO:0071704,GO:1901360,GO:1901362,GO:1901576	I	Lipid transport and metabolism	FAE1_CUT1_RppA
c26065_g1	sp|Q9LW56|FAO3_ARATH	FAO3	Long-chain-alcohol oxidase FAO3	GO:0003674,GO:0003824,GO:0005575,GO:0005622,GO:0005623,GO:0005737,GO:0005783,GO:0006066,GO:0006950,GO:0008150,GO:0008152,GO:0009266,GO:0009409,GO:0009628,GO:0012505,GO:0016491,GO:0016614,GO:0016899,GO:0043226,GO:0043227,GO:0043229,GO:0043231,GO:0044281,GO:0044424,GO:0044444,GO:0044464,GO:0046577,GO:0050896,GO:0055114,GO:0071704,GO:1901615	I	Lipid transport and metabolism
c26066_g1	sp|Q9ZW82|PRNL2_ARATH	PRNL2	Pirin-like protein 2		S	Function unknown
c26107_g1	sp|Q7UKT5|Y9953_RHOBA	Y9953	UPF0061 protein RB9953
c26113_g1	sp|O23755|EF2_BETVU	EF2	Elongation factor 2
c26136_g1	sp|P0C8Q9|Y5902_ARATH	Y5902	Uncharacterized protein At5g19025		S	Function unknown
c26137_g1					S	Function unknown
c26148_g1	sp|P93771|GAOX1_ORYSJ	GAOX1	Gibberellin 20 oxidase 1		Q	Secondary metabolites biosynthesis, transport, and catabolism	2OG-FeII_Oxy
c26155_g1	sp|F4IXE7|IDM1_ARATH	IDM1	Increased DNA methylation 1	GO:0000003,GO:0000118,GO:0000122,GO:0000228,GO:0000785,GO:0000790,GO:0003674,GO:0003676,GO:0003677,GO:0003682,GO:0003824,GO:0004386,GO:0005488,GO:0005575,GO:0005622,GO:0005623,GO:0005634,GO:0005654,GO:0005694,GO:0005700,GO:0006323,GO:0006325,GO:0006338,GO:0006355,GO:0006357,GO:0006996,GO:0007063,GO:0007276,GO:0007283,GO:0008150,GO:0008270,GO:0009889,GO:0009890,GO:0009892,GO:0009987,GO:0010468,GO:…	S	Function unknown
c26168_g1	sp|Q8I7P9|POL5_DROME	POL5	Retrovirus-related Pol polyprotein from transposon opus		L	Replication, recombination and repair	RVT_1
c26213_g1	sp|P54847|ACCO3_CUCME	ACCO3	1-aminocyclopropane-1-carboxylate oxidase 3
c26232_g1	sp|Q5VPE3|HOX2_ORYSJ	HOX2	Homeobox-leucine zipper protein HOX2
c26240_g1	sp|Q54FL0|MYBO_DICDI	MYBO	Myb-like protein O
c26246_g1	sp|A0BZ55|ASNA1_PARTE	ASNA1	ATPase ASNA1 homolog 1
c26266_g1	sp|P0CT38|TF25_SCHPO	TF25	Transposon Tf2-5 polyprotein	GO:0000943,GO:0003674,GO:0003676,GO:0003723,GO:0003824,GO:0003887,GO:0003964,GO:0004518,GO:0004540,GO:0005488,GO:0005575,GO:0005622,GO:0005623,GO:0005634,GO:0006139,GO:0006259,GO:0006278,GO:0006508,GO:0006725,GO:0006807,GO:0008150,GO:0008152,GO:0008233,GO:0009058,GO:0009059,GO:0009987,GO:0016070,GO:0016740,GO:0016772,GO:0016779,GO:0016787,GO:0016788,GO:0018130,GO:0019438,GO:0019538,GO:0032196,GO:…	H	Coenzyme transport and metabolism
c26272_g1	sp|P10978|POLX_TOBAC	POLX	Retrovirus-related Pol polyprotein from transposon TNT 1-94
c26274_g1	sp|O04609|WRK22_ARATH	WRK22	WRKY transcription factor 22	GO:0003674,GO:0003700,GO:0006355,GO:0007275,GO:0007568,GO:0008150,GO:0009889,GO:0010033,GO:0010150,GO:0010200,GO:0010243,GO:0010468,GO:0010556,GO:0019219,GO:0019222,GO:0031323,GO:0031326,GO:0032501,GO:0032502,GO:0042221,GO:0042493,GO:0048366,GO:0048367,GO:0048731,GO:0048827,GO:0048856,GO:0050789,GO:0050794,GO:0050896,GO:0051171,GO:0051252,GO:0060255,GO:0065007,GO:0080090,GO:0090693,GO:0099402,GO:…	K	Transcription	WRKY	WRKY
c26280_g1	sp|O80809|CLV2_ARATH	CLV2	Leucine-rich repeat receptor-like protein CLAVATA2		S	Function unknown	LRR_8,LRRNT_2
c26294_g1	sp|Q8L970|P4H7_ARATH	P4H7	Probable prolyl 4-hydroxylase 7	GO:0003674,GO:0003824,GO:0004656,GO:0005575,GO:0005622,GO:0005623,GO:0005737,GO:0005783,GO:0005788,GO:0006464,GO:0006807,GO:0007275,GO:0008150,GO:0008152,GO:0009653,GO:0009790,GO:0009792,GO:0009987,GO:0010171,GO:0010172,GO:0012505,GO:0016491,GO:0016705,GO:0016706,GO:0018126,GO:0018193,GO:0018208,GO:0018996,GO:0019511,GO:0019538,GO:0019798,GO:0031543,GO:0031545,GO:0031974,GO:0032501,GO:0032502,GO:…	E	Amino acid transport and metabolism	2OG-FeII_Oxy
c26303_g1	sp|Q9M9M9|NDUAC_ARATH	NDUAC	Probable NADH dehydrogenase [ubiquinone] 1 alpha subcomplex subunit 12				NDUFA12
c26326_g1	sp|Q54UF8|SERIC_DICDI	SERIC	Probable serine incorporator	GO:0003333,GO:0003674,GO:0005215,GO:0005342,GO:0006810,GO:0006811,GO:0006812,GO:0006820,GO:0006865,GO:0008150,GO:0008324,GO:0008509,GO:0008514,GO:0015075,GO:0015171,GO:0015175,GO:0015179,GO:0015194,GO:0015318,GO:0015711,GO:0015804,GO:0015807,GO:0015825,GO:0015849,GO:0022857,GO:0022889,GO:0032329,GO:0034220,GO:0046942,GO:0046943,GO:0051179,GO:0051234,GO:0055085,GO:0071702,GO:0071705,GO:0098655,GO:…	S	Function unknown	Serinc
c26327_g1	sp|Q9SIT5|CHX15_ARATH	CHX15	Cation/H(+) antiporter 15	GO:0005575,GO:0005623,GO:0006810,GO:0006811,GO:0006812,GO:0006885,GO:0008150,GO:0012505,GO:0015672,GO:0042592,GO:0044464,GO:0048878,GO:0050801,GO:0051179,GO:0051234,GO:0055067,GO:0055080,GO:0065007,GO:0065008,GO:0098771	P	Inorganic ion transport and metabolism
c26374_g1	sp|P24465|C71A1_PERAE	C71A1	Cytochrome P450 71A1	GO:0000162,GO:0002376,GO:0003674,GO:0003824,GO:0004497,GO:0005575,GO:0005622,GO:0005623,GO:0005737,GO:0005739,GO:0005783,GO:0005886,GO:0006082,GO:0006520,GO:0006568,GO:0006576,GO:0006586,GO:0006725,GO:0006790,GO:0006807,GO:0006950,GO:0006952,GO:0006955,GO:0007275,GO:0008150,GO:0008152,GO:0008652,GO:0009058,GO:0009072,GO:0009073,GO:0009308,GO:0009309,GO:0009314,GO:0009416,GO:0009605,GO:0009607,GO:…	Q	Secondary metabolites biosynthesis, transport, and catabolism	p450
c26395_g1	sp|Q90YU3|RL24_ICTPU	RL24	60S ribosomal protein L24
c26404_g1	sp|Q9SJZ3|PP169_ARATH	PP169	Pentatricopeptide repeat-containing protein At2g22410, mitochondrial
c26508_g1					S	Function unknown
c26530_g1	sp|P10978|POLX_TOBAC	POLX	Retrovirus-related Pol polyprotein from transposon TNT 1-94	GO:0002252,GO:0002376,GO:0003674,GO:0003676,GO:0003723,GO:0003725,GO:0003824,GO:0004518,GO:0004519,GO:0004521,GO:0004525,GO:0004540,GO:0005488,GO:0005575,GO:0005622,GO:0005623,GO:0005634,GO:0005730,GO:0005737,GO:0006139,GO:0006259,GO:0006396,GO:0006725,GO:0006807,GO:0006950,GO:0006952,GO:0006955,GO:0008150,GO:0008152,GO:0009605,GO:0009607,GO:0009615,GO:0009616,GO:0009892,GO:0009987,GO:0010033,GO:…	A	RNA processing and modification
c26546_g1	sp|Q9FWX7|AB11B_ARATH	AB11B	ABC transporter B family member 11	GO:0003674,GO:0003824,GO:0005215,GO:0005575,GO:0005622,GO:0005623,GO:0005737,GO:0005773,GO:0005774,GO:0005886,GO:0005911,GO:0006810,GO:0006855,GO:0007275,GO:0008150,GO:0008559,GO:0009506,GO:0009605,GO:0009606,GO:0009628,GO:0009629,GO:0009630,GO:0009653,GO:0009719,GO:0009725,GO:0009733,GO:0009735,GO:0009888,GO:0009914,GO:0009926,GO:0009966,GO:0009987,GO:0010015,GO:0010033,GO:0010053,GO:0010054,GO:…	Q	Secondary metabolites biosynthesis, transport, and catabolism
c26554_g1	sp|Q8L4E7|BP73_ORYSJ	BP73	SAP-like protein BP-73
c26614_g1	sp|P10978|POLX_TOBAC	POLX	Retrovirus-related Pol polyprotein from transposon TNT 1-94				Retrotran_gag_2
c26628_g1	sp|P0CZ23|ACOX3_ARATH	ACOX3	Acyl-coenzyme A oxidase 3, peroxisomal	GO:0000166,GO:0003674,GO:0003824,GO:0003995,GO:0003997,GO:0005488,GO:0006082,GO:0006629,GO:0006631,GO:0006635,GO:0008150,GO:0008152,GO:0009056,GO:0009062,GO:0009987,GO:0016042,GO:0016054,GO:0016491,GO:0016627,GO:0016634,GO:0019395,GO:0019752,GO:0030258,GO:0032787,GO:0033539,GO:0034440,GO:0036094,GO:0043167,GO:0043168,GO:0043436,GO:0044237,GO:0044238,GO:0044242,GO:0044248,GO:0044255,GO:0044281,GO:…	IQ
c26668_g1					S	Function unknown
[truncated: 31,077 more rows]
